# Supplementary material for: The alternative splicing landscape of a coral reef fish during a marine heatwave
Source: Ecol Evol. 2022 Mar 18;12(3):e8738. doi: 10.1002/ece3.8738 (PMC8933327; doi:10.1002/ece3.8738)
Supplement: Supplementary file 1 — Supplementary Material [file ECE3-12-e8738-s001.xlsx]

## Sheet: Supplementary data S1
Supplementary data S1: Daily temperature during the experimental period from Dec 2015 to Jul 2016. with the monthly temperature statistic
date	temp			Dec	Jan	Feb	Mar	Apr	May	Jun	Jul
2015/12/01	27.0543		monthly temp	28.423	28.9319	29.488	29.6992	27.6914	26.7538	25.9934	24.9568
2015/12/02	27.142		std	0.750921	0.612866	0.508851	0.525209	0.551062	0.312829	0.28608	0.241896
2015/12/03	27.132		max	29.6846	30.1975	30.7156	30.7203	28.652	27.2858	26.6527	25.3605
2015/12/04	27.1761		min	27.0543	28.0017	28.3603	28.7408	26.7545	26.1619	25.3727	24.5071
2015/12/05	27.3509
2015/12/06	27.7416
2015/12/07	27.6938
2015/12/08	28.3468
2015/12/09	28.441
2015/12/10	28.8407
2015/12/11	29.2169
2015/12/12	29.0495
2015/12/13	28.6562
2015/12/14	28.7107
2015/12/15	28.9059
2015/12/16	28.9142
2015/12/17	29.1158
2015/12/18	29.3227
2015/12/19	29.2674
2015/12/20	29.1284
2015/12/21	28.8679
2015/12/22	28.47
2015/12/23	27.9873
2015/12/24	27.8957
2015/12/25	27.9337
2015/12/26	27.9535
2015/12/27	28.3554
2015/12/28	28.5768
2015/12/29	28.8914
2015/12/30	29.2907
2015/12/31	29.6846
2016/01/01	28.0017
2016/01/02	28.4467
2016/01/03	28.4735
2016/01/04	28.4493
2016/01/05	28.6234
2016/01/06	28.7797
2016/01/07	28.9968
2016/01/08	29.312
2016/01/09	29.4375
2016/01/10	29.3792
2016/01/11	28.9919
2016/01/12	28.5762
2016/01/13	28.3517
2016/01/14	28.2125
2016/01/15	28.2131
2016/01/16	28.3515
2016/01/17	28.4168
2016/01/18	28.4782
2016/01/19	28.5673
2016/01/20	28.5423
2016/01/21	28.6041
2016/01/22	28.8663
2016/01/23	28.9919
2016/01/24	29.0675
2016/01/25	29.3019
2016/01/26	29.4069
2016/01/27	29.7652
2016/01/28	30.1975
2016/01/29	30.0695
2016/01/30	29.9592
2016/01/31	30.057
2016/02/01	30.195
2016/02/02	29.8941
2016/02/03	29.6661
2016/02/04	29.5448
2016/02/05	29.4312
2016/02/06	29.2828
2016/02/07	29.0926
2016/02/08	29.5455
2016/02/09	29.3534
2016/02/10	28.8048
2016/02/11	28.8801
2016/02/12	28.8219
2016/02/13	28.9504
2016/02/14	29.5657
2016/02/15	29.4614
2016/02/16	29.5736
2016/02/17	29.6486
2016/02/18	29.8707
2016/02/19	30.0498
2016/02/20	29.4933
2016/02/21	28.3603
2016/02/22	30.2337
2016/02/23	29.4438
2016/02/24	29.1165
2016/02/25	29.0585
2016/02/26	29.2029
2016/02/27	29.7303
2016/02/28	30.164
2016/02/29	30.7156
2016/03/01	30.6581
2016/03/02	30.6037
2016/03/03	30.7203
2016/03/04	29.9801
2016/03/05	29.8189
2016/03/06	30.1866
2016/03/07	29.8791
2016/03/08	29.8382
2016/03/09	29.9788
2016/03/10	30.0198
2016/03/11	30.0099
2016/03/12	29.8135
2016/03/13	29.7548
2016/03/14	29.7564
2016/03/15	29.6561
2016/03/16	29.1189
2016/03/17	29.2347
2016/03/18	29.5027
2016/03/19	29.3296
2016/03/20	29.6466
2016/03/21	29.9242
2016/03/22	30.0546
2016/03/23	30.3187
2016/03/24	29.8032
2016/03/25	29.2984
2016/03/26	29.056
2016/03/27	29.0747
2016/03/28	29.0542
2016/03/29	28.953
2016/03/30	28.8893
2016/03/31	28.7408
2016/04/01	28.6342
2016/04/02	28.652
2016/04/03	28.4613
2016/04/04	28.3917
2016/04/05	28.3313
2016/04/06	28.1518
2016/04/07	28.0786
2016/04/08	28.0364
2016/04/09	28.0011
2016/04/10	28.0134
2016/04/11	27.936
2016/04/12	27.8647
2016/04/13	27.8653
2016/04/14	27.8882
2016/04/15	27.8766
2016/04/16	27.7825
2016/04/17	27.6355
2016/04/18	27.4948
2016/04/19	27.4583
2016/04/20	27.46
2016/04/21	27.4819
2016/04/22	27.4268
2016/04/23	27.3538
2016/04/24	27.2006
2016/04/25	26.9901
2016/04/26	26.8645
2016/04/27	26.8944
2016/04/28	26.7545
2016/04/29	26.8927
2016/04/30	26.8696
2016/05/01	26.9861
2016/05/02	27.0286
2016/05/03	27.0543
2016/05/04	26.9291
2016/05/05	26.8275
2016/05/06	26.9046
2016/05/07	27.0264
2016/05/08	27.0609
2016/05/09	27.0982
2016/05/10	27.2746
2016/05/11	27.1446
2016/05/12	26.8682
2016/05/13	26.7593
2016/05/14	26.7993
2016/05/15	26.756
2016/05/16	26.7114
2016/05/17	26.644
2016/05/18	26.7145
2016/05/19	26.6539
2016/05/20	26.5671
2016/05/21	26.5187
2016/05/22	26.3198
2016/05/23	26.1619
2016/05/24	26.2005
2016/05/25	26.1957
2016/05/26	26.3395
2016/05/27	26.793
2016/05/28	27.2858
2016/05/29	26.8568
2016/05/30	26.4589
2016/05/31	26.4296
2016/06/01	26.3519
2016/06/02	26.1989
2016/06/03	26.3611
2016/06/04	26.6527
2016/06/05	26.5306
2016/06/06	26.1955
2016/06/07	26.2094
2016/06/08	26.1745
2016/06/09	26.2108
2016/06/10	26.0521
2016/06/11	26.0866
2016/06/12	26.1139
2016/06/13	26.0309
2016/06/14	25.9459
2016/06/15	25.8571
2016/06/16	25.8253
2016/06/17	25.7497
2016/06/18	25.6726
2016/06/19	25.9957
2016/06/20	25.6753
2016/06/21	25.5714
2016/06/22	25.645
2016/06/23	25.8392
2016/06/24	26.0126
2016/06/25	25.9875
2016/06/26	25.912
2016/06/27	25.9921
2016/06/28	25.9266
2016/06/29	25.6531
2016/06/30	25.3727
2016/07/01	25.3176
2016/07/02	25.1788
2016/07/03	25.1741
2016/07/04	25.0792
2016/07/05	25.0736
2016/07/06	25.0872
2016/07/07	25.0699
2016/07/08	24.9986
2016/07/09	24.7815
2016/07/10	24.7681
2016/07/11	24.8238
2016/07/12	24.8138
2016/07/13	24.7393
2016/07/14	24.7061
2016/07/15	24.7269
2016/07/16	24.6375
2016/07/17	24.5206
2016/07/18	24.5071
2016/07/19	24.8952
2016/07/20	25.0621
2016/07/21	25.3406
2016/07/22	25.3605
2016/07/23	25.2278
2016/07/24	25.1794
2016/07/25	25.1803
2016/07/26	25.2091
2016/07/27	25.0655
2016/07/28	24.8843
2016/07/29	24.7597
2016/07/30	24.7567
2016/07/31	24.7357

## Sheet: Supplementary data S2
Supplementary data S2: Count of RNA-sequences of 20 A. polyacanthus samples in the cleaning and mapping stage
			Cleaning stage		Mapping stage
sample id	sample	raw seq	removed seq	remaining seq	Uniquely mapped reads	MULTI-MAPPING READS
1	December - 1st sample	39763902	172222	39591680	34104019	2397043
6	December - 2nd sample	32220898	104072	32116826	28166218	1479362
7	December - 3rd sample	30369480	69089	30300391	26462817	1570909
8	December - 4th sample	27021794	567444	26454350	22689533	1738432
9	December - 5th sample	30203247	80017	30123230	26447515	1504052
12	February - 1st sample	32418724	242465	32176259	28007250	1366610
13	February - 2nd sample	42883673	122923	42760750	38196398	1952750
15	February - 3rd sample	37689838	122939	37566899	33100573	2082378
18	February - 4th sample	30333442	142736	30190706	27060825	1310029
19	February - 5th sample	27413245	116640	27296605	24405350	1183717
22	March - 1st sample	31362370	155937	31206433	27239348	1791434
23	March - 2nd sample	29356821	249122	29107699	25267388	1522918
25	March - 3rd sample	35621446	203359	35418087	30714438	1623303
27	March - 4th sample	39431441	241442	39189999	34761207	2293120
30	March - 5th sample	35624366	139604	35484762	28991528	1563775
32	July - 1st sample	29626275	138005	29488270	25665758	1395622
33	July - 2nd sample	26176495	391216	25785279	22467369	1447464
34	July - 3rd sample	30326149	97701	30228448	26633574	1779289
35	July - 4th sample	31865921	139533	31726388	27642236	1516870
37	July - 5th sample	29993003	172087	29820916	26534842	1371164
	avg	3.24851e+07	183428	3.23017e+07	2.82279e+07	1.64451e+06
	sum	649702530	3668553	646033977	564558186	32890241
	std	4.56748e+06	116975	4.60328e+06	4.07379e+06	323607

## Sheet: Supplementary data S3
Supplementary data S3: List of differentially splicing genes of A. polyacanthus in monthly-wise comparisons
	C1 unique	C2 unique	C3 unique	C1^C2	C1^C3	C2^C3	C1^C2^C3		C1 = Dec vs Feb; C2 = Feb vs Mar; C3 = Mar vs Jul
	AKAP8L	APOOL	AGXT	CLK4	NFYB	SLC31A2	hpx		^ = commonly differentially spliced
	ASPH	ACP1	alas2	MARK3	SPPL2A	Col1a2	ITIH3		unique = exclusively differentialy spliced in that period
	c3	CREM	Asgr2	p33monox	TNIP1	MGA	Rrbp1
	Cdc42bpb	GOPC	cyp3a40	WFDC3	HNRNPL
	Cyp2f2	HEXB	FETUB
	DAB2	JPT1	hyi
	DCAF6	LMO7	NEFH
	DST	MYO9B	pgdh
	emc10	Pbld1	PPP1R1B
	Khsrp	Scarb2	rpl36a
	Macf1	SLC35A3	rps21
	MAP7		smpd4
	mapk14a		ssuh2
	mettl1		UTRN
	Nup210		vegfaa
	OLFM1
	PDZD3
	ptmaa
	RAB6A
	RUFY2
	SEC31A
	SMN1
	Snrpa1
	Srcin1
	Srsf7
	Ssrp1
	STK26
	TAF15
	TPM3
count:	29	11	15	4	4	3	3

## Sheet: Supplementary data S4
Supplementary data S5: Differential splicing events of A. polyacanthus in monthly-wise comparisons by splicing types (significant at FDR < 0.05; |PSI| > 0.1), with the details of position of splicing site
A5SS/A3SS
heatwave period	splicing type	GeneID	gene	longExonStart_0base	longExonEnd	shortES	shortEE	flankingES	flankingEE	IncFormLen	PValue	FDR	PSI
onset	A3	maker-000002F-pred_gff_AUGUSTUS-gene-107.8	OLFM1	10693239	10694274	10693239	10693459	10696010	10696166	964	0.000611507	0.0237614	-0.114
onset	A3	maker-000268F-pred_gff_AUGUSTUS-gene-7.17	Nup210	677694	677817	677697	677817	676646	676851	152	9.80666e-06	0.000533482	-0.258
onset	A3	maker-000027F-pred_gff_AUGUSTUS-gene-45.2	ptmaa	4532844	4535117	4532847	4535117	4532670	4532756	152	4.73867e-07	3.22229e-05	-0.182
onset	A3	maker-000025F-pred_gff_AUGUSTUS-gene-34.2	Ssrp1	3476976	3477668	3476979	3477668	3475151	3475326	152	3.28414e-08	2.97762e-06	-0.188
onset	A3	maker-000016F-pred_gff_AUGUSTUS-gene-72.5	MAP7	7275133	7275282	7275136	7275282	7273693	7273842	152	1.0327e-08	1.40447e-06	0.517
prolonged	A3	maker-000038F-pred_gff_AUGUSTUS-gene-60.11	RUFY2	6130602	6133514	6133394	6133514	6128786	6128884	2941	0	0	-0.755
prolonged	A3	maker-000236F-pred_gff_AUGUSTUS-gene-9.0	JPT1	905781	905933	905781	905930	912441	912584	152	1.98318e-06	0.000418451	-0.503
decline	A3	maker-000143F-pred_gff_AUGUSTUS-gene-8.0	APOOL	851015	851306	851069	851306	850695	850900	203	2.88252e-05	0.00304106	0.447
decline	A3	maker-000332F-pred_gff_AUGUSTUS-gene-5.7	NEFH	621939	624018	623742	624018	616625	616643	1952	5.51493e-06	0.00119674	-0.316
onset	A5	maker-000083F-pred_gff_AUGUSTUS-gene-30.20	alas2	2943991	2944087	2943991	2944063	2944205	2944561	173	0.000297824	0.0323139	0.124
offset	A5	maker-000347F-pred_gff_AUGUSTUS-gene-5.76	STK26	391171	391308	391180	391308	388258	390173	158	0.000184874	0.0077031	0.18
offset	A5	maker-000083F-pred_gff_AUGUSTUS-gene-16.9	NFYB	1677177	1677275	1677177	1677263	1677627	1677914	161	1.11022e-16	1.15463e-14	0.161
onset	A5	maker-000083F-pred_gff_AUGUSTUS-gene-16.9	NFYB	1676509	1676854	1676509	1676791	1677177	1677275	212	1.76153e-09	1.10096e-07	-0.097
onset	A5	maker-000083F-pred_gff_AUGUSTUS-gene-16.9	NFYB	1677177	1677275	1677177	1677263	1677627	1677914	161	0	0	-0.192
SE
heatwave period	splicing type	GeneID		start	end	upstreamES	upstreamEE	downstreamES	downstreamEE	IncFormLen	SkipFormLen	PValue	FDR	PSI
onset	SE	maker-000183F-pred_gff_AUGUSTUS-gene-3.4	AKAP8L	380484	381085	376709	376929	381628	381743	750	149	0.00120575	0.0472652	0.358
onset	SE	maker-000110F-pred_gff_AUGUSTUS-gene-2.23	ASPH	195493	195538	194612	194780	198355	198424	194	149	1.07e-05	0.00099596	-0.355
onset	SE	maker-000096F-pred_gff_genemark-gene-23.25	c3	2256234	2256385	2255890	2255976	2257285	2257381	300	149	2.34e-08	3.82e-06	-0.273
onset	SE	maker-000001F-pred_gff_AUGUSTUS-gene-113.30	Cdc42bpb	11206955	11207186	11205582	11205691	11207380	11207498	380	149	0.00044226	0.0235449	0.16
onset	SE	maker-000025F-pred_gff_AUGUSTUS-gene-5.62	CLK4	338098	338201	337725	337792	338825	339072	252	149	9.85e-05	0.0077213	0.258
onset	SE	maker-000609F-pred_gff_AUGUSTUS-gene-0.0	Cyp2f2	4215	4351	3906	4011	6489	6591	285	149	2.86e-09	6.22e-07	-0.133
onset	SE	maker-000002F-pred_gff_AUGUSTUS-gene-119.36	DAB2	11728833	11729451	11727950	11728013	11729991	11730115	767	149	0.00077329	0.032248	-0.24
onset	SE	maker-000420F-pred_gff_AUGUSTUS-gene-2.3	DCAF6	249745	249805	243545	243750	251456	251634	209	149	0.00124738	0.0479387	0.184
onset	SE	maker-000032F-pred_gff_AUGUSTUS-gene-52.4	DST	5280455	5280473	5280183	5280258	5282811	5282929	167	149	1.22e-06	0.00014109	0.429
onset	SE	maker-000041F-pred_gff_AUGUSTUS-gene-25.7	emc10	2560109	2560207	2559403	2559642	2561995	2562089	247	149	0.00035685	0.0218573	0.449
onset	SE	maker-000045F-pred_gff_AUGUSTUS-gene-55.9	HNRNPL	5617464	5617782	5614791	5614864	5619304	5619340	467	149	0.00037472	0.0222564	-0.316
onset	SE	maker-000426F-pred_gff_AUGUSTUS-gene-1.5	hpx	177554	177638	176408	176663	178011	178160	233	149	0	0	0.158
onset	SE	maker-000426F-pred_gff_AUGUSTUS-gene-1.5	hpx	177554	177638	176408	176663	178264	178418	233	149	0.00013788	0.0100092	0.442
onset	SE	maker-000448F-pred_gff_AUGUSTUS-gene-1.17	ITIH3	48607	48646	46402	46429	50468	50480	188	149	0.00052331	0.0238531	0.113
onset	SE	maker-000110F-pred_gff_AUGUSTUS-gene-25.52	Khsrp	2502373	2502448	2501921	2502047	2502919	2502982	224	149	0.00105324	0.0430074	-0.233
onset	SE	maker-000243F-pred_gff_AUGUSTUS-gene-10.139	Macf1	697157	697175	695905	696023	699251	699326	167	149	1.71e-07	2.24e-05	0.24
onset	SE	maker-000061F-pred_gff_AUGUSTUS-gene-35.88	mettl1	3370266	3370368	3368857	3368971	3371465	3371945	251	149	8.19e-06	0.00080303	0.23
onset	SE	maker-000025F-pred_gff_AUGUSTUS-gene-5.32	p33monox	473943	474144	470196	470336	475015	475143	350	149	3.62e-09	7.1e-07	-0.203
onset	SE	maker-000045F-pred_gff_genemark-gene-9.9	PDZD3	906664	906692	905004	905069	909070	909236	177	149	0.00050453	0.0235449	0.12
onset	SE	maker-000032F-pred_gff_AUGUSTUS-gene-28.61	Rrbp1	2670729	2670807	2670402	2670486	2671486	2671570	227	149	2.98e-14	1.94e-11	0.352
onset	SE	maker-000006F-pred_gff_AUGUSTUS-gene-82.1	SMN1	8226690	8226873	8225953	8226139	8232798	8232876	332	149	0.00049871	0.0235449	0.245
onset	SE	maker-000452F-pred_gff_AUGUSTUS-gene-0.3	Snrpa1	59525	59605	58947	59023	59953	60056	229	149	0.00017854	0.0112887	0.164
onset	SE	maker-000038F-pred_gff_AUGUSTUS-gene-32.18	SPPL2A	3011003	3011037	3009623	3010311	3012807	3012968	183	149	0.00048183	0.0235449	0.263
onset	SE	maker-000038F-pred_gff_AUGUSTUS-gene-32.18	SPPL2A	3017682	3017736	3015800	3015900	3018737	3018794	203	149	4.06e-09	7.23e-07	0.439
onset	SE	maker-000163F-pred_gff_snap_masked-gene-5.61	Srcin1	428173	429076	426195	426333	432056	432209	1052	149	1.59e-07	2.22e-05	0.449
onset	SE	maker-000040F-pred_gff_snap_masked-gene-15.29	Srsf7	1307619	1308150	1304841	1305703	1308856	1308955	680	149	4.17e-10	1.02e-07	0.176
onset	SE	maker-000112F-pred_gff_AUGUSTUS-gene-11.60	TAF15	987457	987492	986878	986911	989108	989280	184	149	0.00016305	0.0107089	0.11
onset	SE	maker-000079F-pred_gff_AUGUSTUS-gene-28.19	TNIP1	2785914	2786130	2785359	2785443	2786357	2786445	365	149	3.78e-12	1.48e-09	0.117
onset	SE	maker-000083F-pred_gff_genemark-gene-31.10	WFDC3	3161892	3162027	3160925	3161060	3163007	3166860	284	149	3.26e-06	0.00035498	0.149
prolonged	SE	maker-000448F-pred_gff_AUGUSTUS-gene-1.17	ITIH3	45787	45817	44992	45004	46402	46429	179	149	1.86e-07	7.24e-05	0.175
prolonged	SE	maker-000315F-pred_gff_AUGUSTUS-gene-3.131	GOPC	55492	55516	55188	55364	56507	56672	173	149	3.94e-05	0.00441067	0.456
prolonged	SE	maker-000032F-pred_gff_AUGUSTUS-gene-28.61	Rrbp1	2670729	2670807	2670402	2670486	2671486	2671570	227	149	0.00061668	0.0477778	-0.205
prolonged	SE	maker-000030F-pred_gff_AUGUSTUS-gene-17.27	MGA	1619704	1619833	1614676	1618107	1619912	1620053	278	149	3.4e-11	5.53e-08	0.754
prolonged	SE	maker-000044F-pred_gff_AUGUSTUS-gene-16.72	CREM	1374600	1374672	1372603	1372763	1379279	1379468	221	149	8.98e-06	0.00132814	-0.112
prolonged	SE	maker-000038F-pred_gff_AUGUSTUS-gene-60.14	Pbld1	6156294	6156324	6156000	6156110	6156672	6156761	179	149	9.28e-08	5.04e-05	0.1
prolonged	SE	maker-000025F-pred_gff_AUGUSTUS-gene-5.62	CLK4	338098	338201	337725	337792	338825	339072	252	149	5.88e-05	0.0059786	-0.308
prolonged	SE	maker-000002F-pred_gff_AUGUSTUS-gene-77.0	Scarb2	7706197	7706239	7703255	7705347	7706390	7706543	191	149	0.00035784	0.0323448	0.124
prolonged	SE	maker-000025F-pred_gff_AUGUSTUS-gene-5.32	p33monox	473943	474144	470196	470336	475015	475143	350	149	5.84e-06	0.0010559	0.216
prolonged	SE	maker-000016F-pred_gff_AUGUSTUS-gene-48.21	ACP1	4790079	4790193	4787327	4787401	4790262	4790376	263	149	0.0004074	0.0348864	0.255
prolonged	SE	maker-000055F-pred_gff_AUGUSTUS-gene-4.63	Col1a2	76818	76854	72756	72810	78464	78551	185	149	4.07e-05	0.00441067	0.214
prolonged	SE	maker-000069F-pred_gff_AUGUSTUS-gene-37.27	MYO9B	3689320	3689368	3687601	3687725	3690005	3690118	197	149	2.22e-07	7.24e-05	-0.524
prolonged	SE	maker-000083F-pred_gff_genemark-gene-31.10	WFDC3	3161892	3162027	3160925	3161060	3163007	3166860	284	149	3.23e-06	0.00065783	-0.149
prolonged	SE	maker-000426F-pred_gff_AUGUSTUS-gene-1.5	hpx	177554	177638	176408	176663	178264	178418	233	149	0.00057292	0.0466068	-0.286
decline	SE	maker-000448F-pred_gff_AUGUSTUS-gene-1.17	ITIH3	45787	45817	44992	45004	46402	46429	179	149	5.1905e-08	1.2168e-05	-0.175
decline	SE	maker-000032F-pred_gff_AUGUSTUS-gene-28.61	Rrbp1	2670729	2670807	2670402	2670486	2671486	2671570	227	149	3.1816e-12	1.3052e-09	-0.184
decline	SE	maker-000030F-pred_gff_AUGUSTUS-gene-17.27	MGA	1619704	1619833	1614676	1618107	1619912	1620053	278	149	1.5374e-08	4.2048e-06	-0.547
decline	SE	maker-000006F-pred_gff_AUGUSTUS-gene-39.1	hyi	3951503	3951582	3949927	3950042	3953606	3953656	228	149	9.1226e-06	0.00106929	0.101
decline	SE	maker-000079F-pred_gff_AUGUSTUS-gene-28.19	TNIP1	2785914	2786130	2785359	2785443	2786357	2786445	365	149	3.3245e-05	0.00363703	-0.114
decline	SE	maker-000024F-pred_gff_AUGUSTUS-gene-6.165	PPP1R1B	95091	95235	86434	90910	96114	96190	293	149	2.7623e-07	5.0366e-05	0.14
decline	SE	maker-000038F-pred_gff_AUGUSTUS-gene-32.18	SPPL2A	3017682	3017736	3015800	3015900	3018737	3018794	203	149	8.2691e-06	0.00104381	-0.327
decline	SE	maker-000116F-pred_gff_AUGUSTUS-gene-13.8	ssuh2	1285652	1285833	1285312	1285414	1285953	1286018	330	149	0.00025382	0.0260326	-0.111
decline	SE	maker-000052F-pred_gff_AUGUSTUS-gene-31.22	PGDH	3092196	3092354	3091789	3091886	3093193	3093311	307	149	3.5186e-10	1.1548e-07	0.258
decline	SE	maker-000055F-pred_gff_AUGUSTUS-gene-4.63	Col1a2	76818	76854	72756	72810	78464	78551	185	149	0.00053615	0.0439912	-0.102
decline	SE	maker-000040F-pred_gff_AUGUSTUS-gene-13.10	HNRNPL	1290734	1290767	1290012	1290084	1294630	1294703	182	149	3.0774e-06	0.0004591	-0.373
decline	SE	maker-000016F-pred_gff_AUGUSTUS-gene-62.4	vegfaa	6263714	6263789	6250925	6250958	6264555	6264699	224	149	6.9137e-06	0.00094545	0.511
decline	SE	maker-000001F-pred_gff_snap_masked-gene-109.11	UTRN	10925672	10925756	10925345	10925421	10927819	10927845	233	149	8.5028e-08	1.7441e-05	0.294
decline	SE	maker-000426F-pred_gff_AUGUSTUS-gene-1.5	hpx	177370	177396	176408	176663	178011	178160	175	149	0	0	-0.728
decline	SE	maker-000426F-pred_gff_AUGUSTUS-gene-1.5	hpx	177554	177638	176408	176663	178011	178160	233	149	0	0	-0.109
MXE
heatwave period	splicing type	GeneID		1stExonStart_0base	1stExonEnd	2ndExonStart_0base	2ndExonEnd	upstreamES	upstreamEE	downstreamES	downstreamEE	IncFormLen	SkipFormLen	PValue	FDR	PSI
onset	MXE	maker-000046F-pred_gff_AUGUSTUS-gene-17.46	mapk14a	1683961	1684041	1685409	1685489	1682749	1682828	1686124	1686196	229	229	7.35743e-05	0.00259963	0.523
onset	MXE	maker-000008F-pred_gff_AUGUSTUS-gene-104.1	RAB6A	10411609	10411703	10413312	10413406	10411236	10411348	10414109	10414176	243	243	1.02908e-05	0.000545413	-0.111
onset	MXE	maker-000000F-pred_gff_AUGUSTUS-gene-110.2	Tpm3	11038863	11038939	11039176	11039252	11038357	11038428	11040222	11040285	225	225	0.000429698	0.011387	-0.19
onset	MXE	maker-000030F-pred_gff_AUGUSTUS-gene-35.30	MARK3	3419729	3419774	3428095	3428122	3417862	3417939	3430116	3430389	176	194	0.00101727	0.0182865	-0.15
prolonged	MXE	maker-000082F-pred_gff_AUGUSTUS-gene-17.46	SLC35A3	1694012	1694135	1698654	1698829	1693686	1693841	1701283	1701402	272	324	0.000934574	0.0170092	0.447
prolonged	MXE	maker-000051F-pred_gff_AUGUSTUS-gene-34.20	SLC31A2	3381983	3382212	3384335	3384402	3376762	3380658	3389578	3389587	216	378	0.000129047	0.00391444	0.116
prolonged	MXE	maker-000002F-pred_gff_AUGUSTUS-gene-111.88	HEXB	11096539	11096720	11097506	11097681	11096079	11096170	11099085	11099158	324	330	3.59478e-05	0.00163563	-0.136
prolonged	MXE	maker-000090F-pred_gff_AUGUSTUS-gene-17.35	LMO7	1659677	1660001	1661648	1661757	1658487	1658665	1662157	1662260	473	258	0.000253344	0.00576358	0.145
prolonged	MXE	maker-000030F-pred_gff_AUGUSTUS-gene-35.30	MARK3	3419729	3419774	3428095	3428122	3417862	3417939	3430116	3430389	176	194	0.00173541	0.0225604	0.131
decline	MXE	maker-000251F-pred_gff_AUGUSTUS-gene-4.103	smpd4	4039	4188	6052	6142	1914	2005	11146	11218	239	298	0.0076909	0.038134	-0.277
decline	MXE	maker-000104F-pred_gff_AUGUSTUS-gene-27.94	rpl36a	1678462	1678530	1679250	1679373	1678272	1678378	1679783	1679929	217	272	9.75721e-05	0.00116111	-0.11
decline	MXE	maker-000004F-pred_gff_AUGUSTUS-gene-85.35	cyp3a40	8391231	8391316	8402235	8402320	8388936	8389061	8402539	8402700	234	234	0.00550314	0.0284727	-0.161
decline	MXE	maker-000103F-pred_gff_AUGUSTUS-gene-20.1	FETUB	2048167	2048334	2050134	2050248	2046995	2047074	2050637	2050772	316	263	2.98543e-05	0.00039474	-0.149
decline	MXE	maker-000200F-pred_gff_AUGUSTUS-gene-1.2	rps21	135428	135492	137305	137377	134484	134567	138474	138530	213	221	2.26894e-05	0.000337505	-0.178
decline	MXE	maker-000051F-pred_gff_AUGUSTUS-gene-34.20	SLC31A2	3381983	3382212	3384335	3384402	3376762	3380658	3389578	3389587	216	378	0.00045288	0.00449106	-0.114
decline	MXE	maker-000052F-pred_gff_AUGUSTUS-gene-31.22	PGDH	3092002	3092079	3092196	3092354	3091789	3091886	3093193	3093311	226	307	0.00128666	0.00956955	-0.131
decline	MXE	maker-000072F-pred_gff_AUGUSTUS-gene-29.4	Asgr2	2946659	2946722	2946815	2946899	2946493	2946544	2946985	2947066	233	212	0.000783362	0.00717077	-0.107
decline	MXE	maker-000426F-pred_gff_AUGUSTUS-gene-1.5	hpx	177554	177638	178011	178160	177370	177396	178264	178418	233	298	9.16204e-08	3.63428e-06	-0.109
decline	MXE	maker-000021F-pred_gff_AUGUSTUS-gene-24.2	AGXT	2430542	2430612	2431439	2431524	2429878	2429974	2431614	2431685	234	219	1.65051e-05	0.000280586	-0.109
decline	MXE	maker-000021F-pred_gff_AUGUSTUS-gene-24.2	AGXT	2430542	2430612	2431614	2431685	2429878	2429974	2431769	2431870	220	219	3.37884e-06	8.04163e-05	-0.118

## Sheet: Supplementary data S5
Supplementary data S4: A list of keywords of each functional category used to filter the description of differential spliced genes
Functional category	Keyword
Metabolism	metabo-, catalytic, catabo-, anabo-, -dase, phosphorylation, metabolism
Development & growth	differentiat-, grow-, development, proliferat-, migration, cell cycle
Signalling & Signal transduction	signal-, transduction
RNA binding & processing	RNA, binding, editing, modulation, splicing, editing, trafficking and degradation
Structure & organization	Hyaluron-, collagen, microtubule, filament, actin, cytoskeleton, adhe-, junction
ER& Golgi apparatus	ER membrane, endoplasmic, Golgi
Transport	transport-
Immune & inflammation system	immun-, inflamma-, Fibrinolysis, Coagulation, Complement, leukocyte
transcription	transcript-
Tumour & cancer related	tumor, cancer, carcino-, onco-, leukocyte
Translation	translation
Nervous system	neuro-, nerv-, axon, dendrite
Calcium related	calcium
DNA binding and transcription	DNA, binding, transcript-
Endocytic pathway	endocyt-, clathrin, Pinocytosis, phagocytosis, endosome, lysosome
heme	iron, heme, hemo-
Splicing	splic-

## Sheet: Supplementary data S6
Supplementary data S6: Differentially expressed genes of A. polyacanthus in each heatwave period (significant at adjusted P-value<0.05; |log2FC |> 1)
target	gene	heatwave period	adj.pval	log2FC			onset = Dec vs Feb; prolonged = Feb vs Mar; decline = Mar vs Jul
maker-000018F-pred_gff_AUGUSTUS-gene-49.14	FGL1L	onset	3.58954e-07	4.60691
maker-000281F-pred_gff_AUGUSTUS-gene-8.50	MLE3	onset	2.91093e-05	1.50818
maker-000195F-pred_gff_AUGUSTUS-gene-5.24	CSL3	onset	8.741e-05	-2.1669
maker-000024F-pred_gff_AUGUSTUS-gene-45.1	PLB	onset	0.000127617	2.20768
maker-000010F-pred_gff_AUGUSTUS-gene-0.0	CH059	onset	0.000234173	-1.5853
maker-000577F-pred_gff_AUGUSTUS-gene-0.8	OPSO	onset	0.000301301	-2.33652
maker-000098F-pred_gff_AUGUSTUS-gene-8.37	TPM1	onset	0.000419837	2.46335
maker-000230F-pred_gff_AUGUSTUS-gene-11.4	GXN	onset	0.000459456	4.09308
maker-000249F-pred_gff_AUGUSTUS-gene-5.5	LEG	onset	0.00068046	4.17811
maker-000036F-pred_gff_AUGUSTUS-gene-36.35	CF226	onset	0.000848543	-1.50217
maker-000007F-pred_gff_AUGUSTUS-gene-60.6	CA021	onset	0.00182486	-1.44501
maker-000032F-pred_gff_snap_masked-gene-28.39	CANX	onset	0.00349677	2.11143
maker-000007F-pred_gff_AUGUSTUS-gene-33.26	CX038	onset	0.00349849	1.70302
maker-000022F-pred_gff_genemark-gene-68.51	ALDOA	onset	0.00384393	3.19594
maker-000155F-pred_gff_AUGUSTUS-gene-15.5	CRJ1B	onset	0.00480129	-1.80758
maker-000224F-pred_gff_AUGUSTUS-gene-11.97	CO039	onset	0.00617711	1.7732
maker-000024F-pred_gff_AUGUSTUS-gene-43.24	A33	onset	0.0084913	2.21013
maker-000234F-pred_gff_AUGUSTUS-gene-5.76	TBA1	onset	0.010525	2.12458
maker-000314F-pred_gff_AUGUSTUS-gene-3.144	CASP	onset	0.0115233	1.55625
maker-000194F-pred_gff_AUGUSTUS-gene-6.2	PSGP	onset	0.0120676	4.41596
maker-000079F-pred_gff_AUGUSTUS-gene-21.1	A33	onset	0.0152984	1.0494
maker-000018F-pred_gff_AUGUSTUS-gene-6.132	ADH1	onset	0.0182313	2.02562
maker-000104F-pred_gff_AUGUSTUS-gene-4.66	KV5AB	onset	0.024396	1.86766
maker-000026F-pred_gff_AUGUSTUS-gene-41.18	A33	onset	0.0270961	-1.19682
maker-000227F-pred_gff_AUGUSTUS-gene-11.127	GLRK	onset	0.0293366	-1.08736
maker-000435F-pred_gff_genemark-gene-2.49	CANX	onset	0.0301929	2.10841
maker-000023F-pred_gff_AUGUSTUS-gene-43.24	HA2J	onset	0.0358059	1.45382
maker-000018F-pred_gff_AUGUSTUS-gene-6.110	ADH1	onset	0.0369152	1.86634
maker-000174F-pred_gff_AUGUSTUS-gene-12.7	H2A	onset	0.0400381	-2.01269
maker-000024F-pred_gff_genemark-gene-27.47	CTXL	prolonged	8.25186e-05	-1.78533
maker-000035F-pred_gff_AUGUSTUS-gene-36.6	ACTP1	prolonged	9.83088e-05	-4.36768
maker-000195F-pred_gff_AUGUSTUS-gene-5.24	CSL3	prolonged	0.000407018	2.01536
maker-000008F-pred_gff_AUGUSTUS-gene-53.17	A33	prolonged	0.000837529	3.6028
maker-000026F-pred_gff_AUGUSTUS-gene-41.18	A33	prolonged	0.000989283	2.64314
maker-000577F-pred_gff_AUGUSTUS-gene-0.8	OPSO	prolonged	0.000994202	2.33954
maker-000018F-pred_gff_genemark-gene-6.78	ADH1	prolonged	0.00129988	-1.3851
maker-000020F-pred_gff_AUGUSTUS-gene-15.2	SML	prolonged	0.00158448	-4.07117
maker-000054F-pred_gff_genemark-gene-17.1	MLE1	prolonged	0.00167876	-5.14476
maker-000163F-pred_gff_genemark-gene-2.7	ACTP1	prolonged	0.00186125	-2.69243
maker-000013F-pred_gff_AUGUSTUS-gene-39.21	SASB	prolonged	0.00218184	-1.85323
maker-000018F-pred_gff_genemark-gene-6.81	ADH1	prolonged	0.00235689	-1.18968
maker-000014F-pred_gff_AUGUSTUS-gene-63.33	UBIQP	prolonged	0.00296887	2.90368
maker-000007F-pred_gff_AUGUSTUS-gene-60.6	CA021	prolonged	0.00361108	1.51268
maker-000010F-pred_gff_AUGUSTUS-gene-90.7	LIPO	prolonged	0.00365101	-2.30852
maker-000541F-pred_gff_AUGUSTUS-gene-0.8	ISK1	prolonged	0.00388287	-2.02234
maker-000032F-pred_gff_AUGUSTUS-gene-56.3	GSTA3	prolonged	0.00395644	-1.21115
maker-000155F-pred_gff_AUGUSTUS-gene-15.5	CRJ1B	prolonged	0.00418467	2.18023
maker-000074F-pred_gff_AUGUSTUS-gene-13.8	TNNC2	prolonged	0.00441552	-4.93682
maker-000076F-pred_gff_AUGUSTUS-gene-10.2	A33	prolonged	0.00529246	-3.97423
maker-000204F-pred_gff_AUGUSTUS-gene-3.14	CX6C1	prolonged	0.00588982	-1.02846
maker-000098F-pred_gff_AUGUSTUS-gene-8.37	TPM1	prolonged	0.00652006	-1.89981
maker-000018F-pred_gff_AUGUSTUS-gene-7.12	CI072	prolonged	0.00749044	1.01347
maker-000020F-pred_gff_AUGUSTUS-gene-7.1	GLRK	prolonged	0.00870967	-4.16604
maker-000017F-pred_gff_AUGUSTUS-gene-50.54	XFIN	prolonged	0.00965378	1.0177
maker-000132F-pred_gff_AUGUSTUS-gene-11.20	TPM1	prolonged	0.00980285	-5.19443
maker-000063F-pred_gff_AUGUSTUS-gene-6.8	AOCX	prolonged	0.0104381	2.03117
maker-000022F-pred_gff_genemark-gene-68.51	ALDOA	prolonged	0.0131988	-2.95662
maker-000005F-pred_gff_AUGUSTUS-gene-113.50	LADD	prolonged	0.0135207	-2.0105
maker-000340F-pred_gff_AUGUSTUS-gene-5.142	OXLA	prolonged	0.0166411	2.11126
maker-000249F-pred_gff_AUGUSTUS-gene-5.5	LEG	prolonged	0.0194042	-2.98812
maker-000063F-pred_gff_AUGUSTUS-gene-6.1	AOCX	prolonged	0.0199575	1.58658
maker-000224F-pred_gff_AUGUSTUS-gene-11.97	CO039	prolonged	0.0218242	2.27671
maker-000174F-pred_gff_AUGUSTUS-gene-12.7	H2A	prolonged	0.0299002	2.52383
maker-000018F-pred_gff_AUGUSTUS-gene-6.74	ADH1	prolonged	0.031294	-1.01246
maker-000074F-pred_gff_AUGUSTUS-gene-13.7	TNNC2	prolonged	0.0338157	-2.66841
maker-000007F-pred_gff_genemark-gene-104.16	MLRP1	prolonged	0.0341311	1.36759
maker-000018F-pred_gff_AUGUSTUS-gene-6.110	ADH1	prolonged	0.036726	-1.99581
maker-000761F-pred_gff_AUGUSTUS-gene-0.0	STXB	prolonged	0.0374942	-1.49438
maker-000435F-pred_gff_AUGUSTUS-gene-2.15	CANX	prolonged	0.0385479	-2.15438
maker-000000F-pred_gff_AUGUSTUS-gene-95.43	TRY1	offset	1.02707e-05	-5.99094
maker-000097F-pred_gff_AUGUSTUS-gene-18.0	AFP4	offset	1.30577e-05	3.29249
maker-000027F-pred_gff_AUGUSTUS-gene-8.72	ELA1	offset	1.36668e-05	-5.85788
maker-000467F-pred_gff_AUGUSTUS-gene-1.76	CTRB	offset	1.69322e-05	-5.49228
maker-000027F-pred_gff_AUGUSTUS-gene-8.69	ELA1	offset	1.74588e-05	-5.68668
maker-000027F-pred_gff_AUGUSTUS-gene-8.71	ELA1	offset	2.17436e-05	-5.85256
maker-000000F-pred_gff_AUGUSTUS-gene-94.0	TRY1	offset	2.36124e-05	-5.88558
maker-000017F-pred_gff_AUGUSTUS-gene-50.79	TRY3	offset	2.37649e-05	-5.7533
maker-000027F-pred_gff_AUGUSTUS-gene-8.70	ELA1	offset	2.51129e-05	-5.54839
maker-000035F-pred_gff_AUGUSTUS-gene-36.6	ACTP1	offset	7.55254e-05	4.37115
maker-000338F-pred_gff_AUGUSTUS-gene-5.8	ELA1	offset	0.000119719	-6.41581
maker-000017F-pred_gff_AUGUSTUS-gene-50.61	TRY3	offset	0.000129224	-4.77893
maker-000017F-pred_gff_AUGUSTUS-gene-50.60	TRY3	offset	0.000129224	-5.74912
maker-000027F-pred_gff_AUGUSTUS-gene-8.44	ELA1	offset	0.000134416	-4.30691
maker-000000F-pred_gff_AUGUSTUS-gene-94.1	TRY1	offset	0.000138331	-4.64426
maker-000467F-pred_gff_AUGUSTUS-gene-1.78	CTRA	offset	0.000140297	-4.87439
maker-000017F-pred_gff_AUGUSTUS-gene-50.62	TRY3	offset	0.000243529	-4.54977
maker-000338F-pred_gff_AUGUSTUS-gene-5.5	ELA1	offset	0.000314603	-3.8029
maker-000007F-pred_gff_AUGUSTUS-gene-28.17	CRJ1C	offset	0.000521959	1.64006
maker-000063F-pred_gff_AUGUSTUS-gene-6.1	AOCX	offset	0.000604948	-2.55052
maker-000070F-pred_gff_AUGUSTUS-gene-43.62	LECG	offset	0.000624002	-5.95507
maker-000163F-pred_gff_genemark-gene-2.7	ACTP1	offset	0.000632244	3.0504
maker-000204F-pred_gff_AUGUSTUS-gene-3.14	CX6C1	offset	0.000944383	1.28195
maker-000063F-pred_gff_AUGUSTUS-gene-6.8	AOCX	offset	0.00101299	-2.71721
maker-000036F-pred_gff_AUGUSTUS-gene-36.35	CF226	offset	0.0010682	1.8776
maker-000338F-pred_gff_AUGUSTUS-gene-5.6	ELA1	offset	0.00120197	-3.58069
maker-000020F-pred_gff_AUGUSTUS-gene-15.2	SML	offset	0.00139502	4.00206
maker-000010F-pred_gff_AUGUSTUS-gene-90.7	LIPO	offset	0.0016629	2.49036
maker-000054F-pred_gff_genemark-gene-17.1	MLE1	offset	0.00166967	4.96593
maker-000367F-pred_gff_AUGUSTUS-gene-4.86	RYR3	offset	0.00302591	1.61598
maker-000013F-pred_gff_AUGUSTUS-gene-39.21	SASB	offset	0.00303588	1.70459
maker-000030F-pred_gff_AUGUSTUS-gene-18.0	YD286	offset	0.00329787	1.33992
maker-000074F-pred_gff_AUGUSTUS-gene-13.8	TNNC2	offset	0.00367189	4.98034
maker-000655F-pred_gff_AUGUSTUS-gene-0.2	STXB	offset	0.00645448	-1.00715
maker-000132F-pred_gff_AUGUSTUS-gene-11.20	TPM1	offset	0.0076523	5.28564
maker-000018F-pred_gff_AUGUSTUS-gene-6.35	ADH1	offset	0.00844127	1.31333
maker-000195F-pred_gff_AUGUSTUS-gene-5.24	CSL3	offset	0.00877103	-1.27454
maker-000189F-pred_gff_AUGUSTUS-gene-13.2	STXA	offset	0.00891673	-4.27584
maker-000021F-pred_gff_AUGUSTUS-gene-4.1	CAC3	offset	0.00917111	-3.29575
maker-000578F-pred_gff_genemark-gene-0.37	STXA	offset	0.0107672	-2.16572
maker-000022F-pred_gff_AUGUSTUS-gene-51.0	H5	offset	0.0128292	-3.51278
maker-000022F-pred_gff_genemark-gene-68.51	ALDOA	offset	0.013278	2.88798
maker-000389F-pred_gff_snap_masked-gene-2.26	IGG1	offset	0.0147187	-1.98772
maker-000017F-pred_gff_AUGUSTUS-gene-33.3	COLQ	offset	0.0165138	-2.12061
maker-000008F-pred_gff_AUGUSTUS-gene-53.17	A33	offset	0.0168724	-2.39715
maker-000039F-pred_gff_AUGUSTUS-gene-23.29	NATT2	offset	0.0170887	-1.52856
maker-000074F-pred_gff_AUGUSTUS-gene-13.7	TNNC2	offset	0.0174497	2.96768
maker-000098F-pred_gff_genemark-gene-28.12	K132L	offset	0.0189456	-1.76561
maker-000020F-pred_gff_AUGUSTUS-gene-7.1	GLRK	offset	0.0193547	3.02849
maker-000526F-pred_gff_genemark-gene-0.22	STXB	offset	0.0260352	-1.22484
maker-000017F-pred_gff_AUGUSTUS-gene-50.6	TRY3	offset	0.0260819	-3.8829
maker-000435F-pred_gff_AUGUSTUS-gene-2.15	CANX	offset	0.0266129	2.30716
maker-000039F-pred_gff_AUGUSTUS-gene-23.2	NATT3	offset	0.033806	-2.94431
maker-000076F-pred_gff_AUGUSTUS-gene-10.2	A33	offset	0.0353594	2.43499
maker-000018F-pred_gff_AUGUSTUS-gene-49.14	FGL1L	offset	0.0380485	1.46504
maker-000189F-pred_gff_AUGUSTUS-gene-13.5	STXA	offset	0.0478634	-2.4285
maker-000008F-pred_gff_AUGUSTUS-gene-44.13	HMGT	onset	8.87219e-06	2.23473
maker-000210F-pred_gff_AUGUSTUS-gene-6.9	CTK2	onset	9.54356e-06	5.52069
maker-000026F-pred_gff_AUGUSTUS-gene-68.24	GRP3	onset	1.4623e-05	1.69377
maker-000431F-pred_gff_AUGUSTUS-gene-2.0	CN080	onset	4.38524e-05	3.3317
maker-000165F-pred_gff_AUGUSTUS-gene-9.41	CT027	onset	5.03243e-05	1.63897
maker-000014F-pred_gff_AUGUSTUS-gene-21.0	CI085	onset	6.44026e-05	-2.10554
maker-000070F-pred_gff_AUGUSTUS-gene-2.81	GSTA	onset	6.44611e-05	1.7535
maker-000041F-pred_gff_AUGUSTUS-gene-40.70	CQ053	onset	0.000166321	3.16312
maker-000759F-pred_gff_snap_masked-gene-0.26	CIP2A	onset	0.000183363	5.07457
maker-000032F-pred_gff_AUGUSTUS-gene-63.2	NO29	onset	0.000231187	-2.73892
maker-000094F-pred_gff_AUGUSTUS-gene-3.81	CT024	onset	0.000249511	-1.9926
maker-000027F-pred_gff_AUGUSTUS-gene-55.24	CC018	onset	0.000349068	-3.76986
maker-000116F-pred_gff_AUGUSTUS-gene-5.23	SL9A8	onset	0.000355356	-1.2719
maker-000047F-pred_gff_snap_masked-gene-45.23	CIP2A	onset	0.000419088	3.53958
maker-000419F-pred_gff_augustus_masked-gene-2.25	HMGT	onset	0.000443321	1.91209
maker-000001F-pred_gff_AUGUSTUS-gene-15.0	A1AT	onset	0.000566608	-1.38908
maker-000132F-pred_gff_AUGUSTUS-gene-17.14	CF136	onset	0.0012203	-1.24482
maker-000097F-pred_gff_AUGUSTUS-gene-31.33	CF062	onset	0.00135633	-1.10895
maker-000102F-pred_gff_AUGUSTUS-gene-8.1	ADHX	onset	0.0014215	1.93631
maker-000100F-pred_gff_AUGUSTUS-gene-24.0	CSK22	onset	0.00157881	-1.06546
maker-000118F-pred_gff_AUGUSTUS-gene-10.11	ION3	onset	0.0021088	1.3665
maker-000241F-pred_gff_snap_masked-gene-4.121	NEO1	onset	0.0023192	1.60569
maker-000004F-pred_gff_AUGUSTUS-gene-19.39	ACOD	onset	0.00559908	7.90045
maker-000098F-pred_gff_genemark-gene-28.13	K132L	onset	0.00617711	1.08057
maker-000209F-pred_gff_AUGUSTUS-gene-13.50	CX32	onset	0.00632058	1.80924
maker-000195F-pred_gff_AUGUSTUS-gene-6.2	F26	onset	0.00784023	1.2584
maker-000274F-pred_gff_AUGUSTUS-gene-7.13	RAL	onset	0.00826936	1.00029
maker-000024F-pred_gff_AUGUSTUS-gene-10.9	CP089	onset	0.0118183	2.54542
maker-000424F-pred_gff_AUGUSTUS-gene-2.140	ZN12	onset	0.0123624	1.23349
maker-000020F-pred_gff_AUGUSTUS-gene-68.0	ION3	onset	0.013359	2.5541
maker-000070F-pred_gff_AUGUSTUS-gene-2.71	GSTA	onset	0.0149327	1.95705
maker-000003F-pred_gff_AUGUSTUS-gene-109.8	QSPP	onset	0.0177706	1.3122
maker-000200F-pred_gff_AUGUSTUS-gene-8.3	NF7O	onset	0.0196076	-1.81989
maker-000010F-pred_gff_AUGUSTUS-gene-55.5	CYTB	onset	0.0227971	1.20545
maker-000007F-pred_gff_AUGUSTUS-gene-50.0	CA123	onset	0.0235765	1.01118
maker-000041F-pred_gff_snap_masked-gene-17.88	MYSS	onset	0.0257927	-1.06291
maker-000491F-pred_gff_AUGUSTUS-gene-0.9	VIT	onset	0.0275339	-4.21806
maker-000015F-pred_gff_AUGUSTUS-gene-79.40	TTMP	onset	0.0303042	1.54761
maker-000096F-pred_gff_AUGUSTUS-gene-32.0	GNAO	onset	0.0307428	1.93171
maker-000072F-pred_gff_AUGUSTUS-gene-28.6	CL043	onset	0.0393954	-1.0248
maker-000039F-pred_gff_genemark-gene-9.7	YE028	onset	0.0464233	-1.3228
maker-000000F-pred_gff_AUGUSTUS-gene-19.17	CRVP	prolonged	3.70437e-05	-6.95933
maker-000195F-pred_gff_AUGUSTUS-gene-6.2	F26	prolonged	3.78711e-05	-2.70758
maker-000070F-pred_gff_AUGUSTUS-gene-2.38	GSTA	prolonged	4.84375e-05	-4.54659
maker-000000F-pred_gff_AUGUSTUS-gene-130.2	FUCL5	prolonged	0.000107502	-3.99448
maker-000027F-pred_gff_genemark-gene-71.69	MYSS	prolonged	0.000115401	-4.00542
maker-000020F-pred_gff_AUGUSTUS-gene-68.0	ION3	prolonged	0.000121745	-5.20084
maker-000020F-pred_gff_AUGUSTUS-gene-48.6	K2013	prolonged	0.000209068	2.01866
maker-000130F-pred_gff_AUGUSTUS-gene-5.199	MYSU	prolonged	0.000292013	-2.43436
maker-000007F-pred_gff_AUGUSTUS-gene-30.3	ZN12	prolonged	0.000433197	2.39109
maker-000280F-pred_gff_AUGUSTUS-gene-8.3	GSTA	prolonged	0.000505551	-3.66453
maker-000258F-pred_gff_AUGUSTUS-gene-4.75	TBA	prolonged	0.000598502	-1.52645
maker-000027F-pred_gff_AUGUSTUS-gene-71.35	MYSS	prolonged	0.000636061	-6.45246
maker-000162F-pred_gff_AUGUSTUS-gene-17.36	CG057	prolonged	0.000946892	-2.72468
maker-000070F-pred_gff_AUGUSTUS-gene-2.81	GSTA	prolonged	0.00100199	-1.42189
maker-000070F-pred_gff_snap_masked-gene-2.53	GSTA	prolonged	0.00137171	-1.14427
maker-000027F-pred_gff_AUGUSTUS-gene-71.34	MYSS	prolonged	0.00163171	-4.93373
maker-000209F-pred_gff_AUGUSTUS-gene-13.50	CX32	prolonged	0.00168302	-2.31813
maker-000007F-pred_gff_AUGUSTUS-gene-50.0	CA123	prolonged	0.00172291	-1.60736
maker-000147F-pred_gff_AUGUSTUS-gene-6.0	CO4A2	prolonged	0.00172742	-2.1974
maker-000035F-pred_gff_genemark-gene-36.15	ACTP2	prolonged	0.0018189	-3.41334
maker-000097F-pred_gff_AUGUSTUS-gene-31.33	CF062	prolonged	0.00205738	1.13312
maker-000070F-pred_gff_AUGUSTUS-gene-2.44	GSTA	prolonged	0.00255849	-1.53145
maker-000027F-pred_gff_AUGUSTUS-gene-71.56	MYSS	prolonged	0.00282245	-6.21513
maker-000015F-pred_gff_AUGUSTUS-gene-43.39	TXD17	prolonged	0.00390285	-1.41735
maker-000491F-pred_gff_AUGUSTUS-gene-0.9	VIT	prolonged	0.00399603	-3.45174
maker-000022F-pred_gff_AUGUSTUS-gene-35.4	CP52B	prolonged	0.00467778	-3.66976
maker-000054F-pred_gff_AUGUSTUS-gene-9.10	TBA	prolonged	0.00477569	-1.50305
maker-000206F-pred_gff_AUGUSTUS-gene-7.1	MPSF	prolonged	0.00542689	-3.2428
maker-000100F-pred_gff_AUGUSTUS-gene-24.0	CSK22	prolonged	0.00547651	1.00033
maker-000070F-pred_gff_AUGUSTUS-gene-2.71	GSTA	prolonged	0.00559771	-2.41307
maker-000003F-pred_gff_AUGUSTUS-gene-109.8	QSPP	prolonged	0.00622618	-1.65905
maker-000002F-pred_gff_genemark-gene-85.26	CR025	prolonged	0.00785609	1.76984
maker-000032F-pred_gff_AUGUSTUS-gene-63.2	NO29	prolonged	0.00816288	1.76503
maker-000070F-pred_gff_AUGUSTUS-gene-2.1	GSTA	prolonged	0.00894029	-1.2191
maker-000004F-pred_gff_AUGUSTUS-gene-19.39	ACOD	prolonged	0.0110471	-7.41182
maker-000027F-pred_gff_AUGUSTUS-gene-55.24	CC018	prolonged	0.015736	2.25292
maker-000200F-pred_gff_AUGUSTUS-gene-8.25	NF7O	prolonged	0.0168107	1.4633
maker-000041F-pred_gff_AUGUSTUS-gene-40.70	CQ053	prolonged	0.0183726	-1.97035
maker-000070F-pred_gff_AUGUSTUS-gene-2.0	GSTA	prolonged	0.0186567	-1.21845
maker-000006F-pred_gff_AUGUSTUS-gene-68.5	GLNA	prolonged	0.0190899	-2.08717
maker-000002F-pred_gff_AUGUSTUS-gene-43.36	AMBP	prolonged	0.0250332	-1.21935
maker-000650F-pred_gff_AUGUSTUS-gene-0.7	VIT	prolonged	0.0252452	-3.15761
maker-000024F-pred_gff_AUGUSTUS-gene-10.9	CP089	prolonged	0.030206	-2.34378
maker-000072F-pred_gff_AUGUSTUS-gene-28.6	CL043	prolonged	0.0356704	1.1984
maker-000205F-pred_gff_AUGUSTUS-gene-8.51	MPSF	prolonged	0.0361948	-1.79157
maker-000066F-pred_gff_genemark-gene-40.17	S10I	prolonged	0.0378481	-1.08859
maker-000336F-pred_gff_AUGUSTUS-gene-4.33	CP072	prolonged	0.0384333	1.25607
maker-000000F-pred_gff_AUGUSTUS-gene-95.42	TRYP	offset	8.57958e-06	-5.82587
maker-000066F-pred_gff_genemark-gene-40.17	S10I	offset	7.10614e-05	2.65279
maker-000000F-pred_gff_AUGUSTUS-gene-19.17	CRVP	offset	7.14172e-05	6.08667
maker-000017F-pred_gff_AUGUSTUS-gene-49.10	TRY2	offset	8.09058e-05	-4.8763
maker-000027F-pred_gff_genemark-gene-71.69	MYSS	offset	0.000136406	3.78156
maker-000000F-pred_gff_AUGUSTUS-gene-130.2	FUCL5	offset	0.000169737	3.63296
maker-000116F-pred_gff_AUGUSTUS-gene-14.8	143B1	offset	0.000210891	1.37887
maker-000027F-pred_gff_AUGUSTUS-gene-67.1	CA074	offset	0.000216518	1.45412
maker-000014F-pred_gff_AUGUSTUS-gene-21.0	CI085	offset	0.00033116	2.05963
maker-000130F-pred_gff_AUGUSTUS-gene-5.199	MYSU	offset	0.000421624	2.20072
maker-000221F-pred_gff_genemark-gene-10.7	CP072	offset	0.000455104	1.5169
maker-000132F-pred_gff_AUGUSTUS-gene-17.14	CF136	offset	0.000458887	1.8017
maker-000094F-pred_gff_AUGUSTUS-gene-3.81	CT024	offset	0.00060002	1.94507
maker-000027F-pred_gff_AUGUSTUS-gene-71.35	MYSS	offset	0.000676341	6.21107
maker-000023F-pred_gff_AUGUSTUS-gene-47.10	143B1	offset	0.000697696	1.12159
maker-000280F-pred_gff_AUGUSTUS-gene-8.3	GSTA	offset	0.00096492	3.21811
maker-000491F-pred_gff_AUGUSTUS-gene-0.9	VIT	offset	0.00101379	5.34747
maker-000424F-pred_gff_AUGUSTUS-gene-2.140	ZN12	offset	0.00125637	-1.70234
maker-000027F-pred_gff_AUGUSTUS-gene-71.34	MYSS	offset	0.00179039	4.71644
maker-000035F-pred_gff_genemark-gene-36.15	ACTP2	offset	0.00182352	3.35071
maker-000001F-pred_gff_AUGUSTUS-gene-15.0	A1AT	offset	0.00202551	1.23738
maker-000041F-pred_gff_AUGUSTUS-gene-40.70	CQ053	offset	0.00212983	2.81645
maker-000082F-pred_gff_AUGUSTUS-gene-40.2	RB11B	offset	0.00214724	1.1004
maker-000195F-pred_gff_AUGUSTUS-gene-6.2	F26	offset	0.00248592	1.48056
maker-000147F-pred_gff_AUGUSTUS-gene-6.0	CO4A2	offset	0.00251847	2.01065
maker-000027F-pred_gff_AUGUSTUS-gene-71.56	MYSS	offset	0.00294385	6.00627
maker-000241F-pred_gff_snap_masked-gene-4.121	NEO1	offset	0.00374303	-1.44921
maker-000165F-pred_gff_AUGUSTUS-gene-9.41	CT027	offset	0.00411848	-1.04074
maker-000007F-pred_gff_AUGUSTUS-gene-30.4	ZN12	offset	0.00484077	1.18084
maker-000054F-pred_gff_AUGUSTUS-gene-9.10	TBA	offset	0.00538091	1.43961
maker-000162F-pred_gff_AUGUSTUS-gene-17.36	CG057	offset	0.00702599	1.79147
maker-000258F-pred_gff_AUGUSTUS-gene-4.75	TBA	offset	0.00858974	1.00946
maker-000206F-pred_gff_AUGUSTUS-gene-7.1	MPSF	offset	0.011498	2.76504
maker-000095F-pred_gff_AUGUSTUS-gene-9.1	MYSS	offset	0.0123231	3.0501
maker-000072F-pred_gff_AUGUSTUS-gene-28.6	CL043	offset	0.0145841	1.75159
maker-000004F-pred_gff_AUGUSTUS-gene-19.39	ACOD	offset	0.0148273	5.71194
maker-000205F-pred_gff_AUGUSTUS-gene-8.51	MPSF	offset	0.0235441	1.9406
maker-000002F-pred_gff_genemark-gene-85.26	CR025	offset	0.0271618	-1.4162
maker-000419F-pred_gff_augustus_masked-gene-2.25	HMGT	offset	0.0272674	-1.18618
maker-000058F-pred_gff_AUGUSTUS-gene-31.19	PPIA	offset	0.0317568	1.40561
maker-000002F-pred_gff_AUGUSTUS-gene-43.36	AMBP	offset	0.0328942	1.12187
maker-000020F-pred_gff_AUGUSTUS-gene-68.0	ION3	offset	0.0340268	1.67449
maker-000027F-pred_gff_AUGUSTUS-gene-55.24	CC018	offset	0.0363364	2.61279
maker-000015F-pred_gff_AUGUSTUS-gene-79.40	TTMP	offset	0.0375541	-1.3752
maker-000303F-pred_gff_AUGUSTUS-gene-4.37	ENP1	offset	0.0380804	-1.68267
maker-000070F-pred_gff_AUGUSTUS-gene-2.38	GSTA	offset	0.0403589	1.32459
maker-000032F-pred_gff_AUGUSTUS-gene-51.2	BAG2	offset	0.0404904	1.65692
maker-000098F-pred_gff_AUGUSTUS-gene-0.1	VKT3	offset	0.0442228	-2.23015
maker-000024F-pred_gff_AUGUSTUS-gene-13.6	HSP71	onset	8.50882e-06	-6.11708
maker-000002F-pred_gff_AUGUSTUS-gene-68.0	CR032	onset	4.02526e-05	-1.72641
maker-000029F-pred_gff_AUGUSTUS-gene-5.11	TCB1	onset	0.00041205	3.39283
maker-000160F-pred_gff_AUGUSTUS-gene-11.0	ZG57	onset	0.000423168	-1.55649
maker-000120F-pred_gff_genemark-gene-2.10	TCB1	onset	0.00180171	-1.97658
maker-000025F-pred_gff_AUGUSTUS-gene-7.2	ADRA2	onset	0.0025788	-2.22676
maker-000072F-pred_gff_AUGUSTUS-gene-30.56	COX6A	onset	0.00358617	-1.29832
maker-000188F-pred_gff_AUGUSTUS-gene-1.9	ZG57	onset	0.00524292	-2.18369
maker-000188F-pred_gff_AUGUSTUS-gene-8.11	ZG57	onset	0.0130604	-1.09439
maker-000160F-pred_gff_genemark-gene-11.47	ZG57	onset	0.0279431	-1.03538
maker-000024F-pred_gff_AUGUSTUS-gene-13.6	HSP71	prolonged	6.31235e-05	6.47642
maker-000160F-pred_gff_AUGUSTUS-gene-11.0	ZG57	prolonged	0.000137587	2.30579
maker-000079F-pred_gff_AUGUSTUS-gene-13.25	TYBA	prolonged	0.000176578	-2.81258
maker-000188F-pred_gff_AUGUSTUS-gene-1.9	ZG57	prolonged	0.00378177	2.83653
maker-000160F-pred_gff_genemark-gene-11.47	ZG57	prolonged	0.0108886	1.45933
maker-000120F-pred_gff_genemark-gene-2.10	TCB1	prolonged	0.0231786	-1.11852
maker-000188F-pred_gff_AUGUSTUS-gene-8.11	ZG57	prolonged	0.024153	1.10463
maker-000072F-pred_gff_AUGUSTUS-gene-30.56	COX6A	offset	0.000141525	2.2184
maker-000079F-pred_gff_AUGUSTUS-gene-13.25	TYBA	offset	0.000306694	2.46558
maker-000188F-pred_gff_AUGUSTUS-gene-8.11	ZG57	offset	0.00163397	2.24561
maker-000041F-pred_gff_AUGUSTUS-gene-30.7	COX6A	offset	0.00346366	1.10161
maker-000002F-pred_gff_AUGUSTUS-gene-68.0	CR032	offset	0.00562594	1.04601
maker-000120F-pred_gff_genemark-gene-2.10	TCB1	offset	0.0142903	1.20367
maker-000329F-pred_gff_snap_masked-gene-3.11	HA2P	offset	0.0145015	-4.01375
maker-000158F-pred_gff_genemark-gene-20.82	YB039	prolonged	0.00234778	-1.54942
maker-000259F-pred_gff_AUGUSTUS-gene-2.1	STI1L	prolonged	0.013694	-2.592
maker-000158F-pred_gff_genemark-gene-20.82	YB039	offset	0.000318975	2.09845
maker-000336F-pred_gff_genemark-gene-5.51	HVCS	offset	0.0115824	-2.07719
maker-000030F-pred_gff_AUGUSTUS-gene-61.51	43160	prolonged	0.000169871	-1.28115
maker-000007F-pred_gff_AUGUSTUS-gene-76.5	MARH2	prolonged	0.00172291	1.79704
maker-000055F-pred_gff_AUGUSTUS-gene-18.1	MARH5	prolonged	0.000225739	1.49583
maker-000277F-pred_gff_AUGUSTUS-gene-0.1	MARH5	prolonged	0.0395351	1.76347
maker-000010F-pred_gff_AUGUSTUS-gene-83.28	MARH6	onset	0.00036456	-1.11131
maker-000007F-pred_gff_AUGUSTUS-gene-8.0	MARH6	prolonged	0.00141099	1.66536
maker-000010F-pred_gff_AUGUSTUS-gene-83.27	MARH6	prolonged	0.00351712	1.51339
maker-000007F-pred_gff_AUGUSTUS-gene-8.0	MARH6	offset	0.000110162	-2.17616
maker-000010F-pred_gff_AUGUSTUS-gene-83.27	MARH6	offset	0.0267256	-1.06009
maker-000028F-pred_gff_AUGUSTUS-gene-68.27	2b	offset	0.0323185	1.24251
maker-000234F-pred_gff_AUGUSTUS-gene-2.13	A13	offset	0.0148353	-1.89527
maker-000250F-pred_gff_AUGUSTUS-gene-5.156	A13	offset	0.0340838	-1.00458
maker-000069F-pred_gff_AUGUSTUS-gene-7.2	a14	onset	0.0147792	2.03201
maker-000069F-pred_gff_AUGUSTUS-gene-7.2	a14	prolonged	0.000261968	-3.59959
maker-000069F-pred_gff_AUGUSTUS-gene-7.2	a14	offset	0.000273997	3.43806
maker-000014F-pred_gff_AUGUSTUS-gene-81.12	a14	offset	0.00138492	4.23922
maker-000035F-pred_gff_snap_masked-gene-4.4	A1CF	offset	0.00043466	-2.32304
maker-000040F-pred_gff_AUGUSTUS-gene-29.0	A1i3	onset	2.23641e-05	-1.74291
maker-000040F-pred_gff_AUGUSTUS-gene-29.0	A1i3	offset	0.000333126	1.37519
maker-000427F-pred_gff_genemark-gene-2.105	A2M	onset	0.00160391	-1.52227
maker-000427F-pred_gff_snap_masked-gene-2.76	A2m	offset	0.00201839	-2.884
maker-000040F-pred_gff_AUGUSTUS-gene-20.12	A2ML1	offset	0.00359452	-1.31754
maker-000003F-pred_gff_AUGUSTUS-gene-46.15	aacs	onset	0.0118183	-2.21353
maker-000003F-pred_gff_AUGUSTUS-gene-46.15	aacs	prolonged	0.000443668	-3.57345
maker-000003F-pred_gff_AUGUSTUS-gene-46.15	aacs	offset	5.79865e-05	4.47944
maker-000129F-pred_gff_AUGUSTUS-gene-6.0	aad-a	prolonged	0.000128634	-1.52419
maker-000129F-pred_gff_AUGUSTUS-gene-6.0	aad-a	offset	0.00217506	1.00861
maker-000015F-pred_gff_AUGUSTUS-gene-16.18	AADAC	prolonged	0.000103988	-3.39613
maker-000015F-pred_gff_AUGUSTUS-gene-16.18	AADAC	offset	0.000124867	3.18641
maker-000023F-pred_gff_AUGUSTUS-gene-23.5	AADACL4	prolonged	0.00145952	-3.39459
maker-000023F-pred_gff_AUGUSTUS-gene-23.5	AADACL4	offset	0.00293275	2.96902
maker-000165F-pred_gff_genemark-gene-6.37	AADAT	onset	0.00027047	1.33738
maker-000165F-pred_gff_genemark-gene-6.37	AADAT	prolonged	8.88382e-05	-1.70638
maker-000116F-pred_gff_AUGUSTUS-gene-5.6	AAR2	onset	0.00690306	-1.29479
maker-000116F-pred_gff_AUGUSTUS-gene-5.6	AAR2	prolonged	0.0020033	1.81744
maker-000359F-pred_gff_AUGUSTUS-gene-4.54	Aars	onset	0.00101637	-1.03824
maker-000022F-pred_gff_genemark-gene-40.45	aarsd1	prolonged	3.58745e-05	-2.41745
maker-000022F-pred_gff_genemark-gene-40.45	aarsd1	offset	0.000120312	1.90579
maker-000081F-pred_gff_AUGUSTUS-gene-8.3	aasdhppt	onset	0.00363445	-1.26019
maker-000006F-pred_gff_AUGUSTUS-gene-66.23	AATF	onset	0.000164827	-2.41843
maker-000006F-pred_gff_AUGUSTUS-gene-66.23	AATF	prolonged	0.000896734	2.31023
maker-000035F-pred_gff_AUGUSTUS-gene-27.34	AATK	prolonged	0.00635902	-1.30753
maker-000353F-pred_gff_AUGUSTUS-gene-3.59	Abat	onset	0.00142817	1.7377
maker-000353F-pred_gff_AUGUSTUS-gene-3.59	Abat	offset	0.00238298	-1.69897
maker-000332F-pred_gff_AUGUSTUS-gene-5.93	Abca1	onset	0.00048443	2.05764
maker-000096F-pred_gff_genemark-gene-7.87	ABCA1	onset	0.00280042	-1.46841
maker-000332F-pred_gff_AUGUSTUS-gene-5.93	Abca1	prolonged	0.00134076	-2.00391
maker-000054F-pred_gff_AUGUSTUS-gene-9.0	ABCA12	prolonged	0.00531284	-3.52745
maker-000054F-pred_gff_AUGUSTUS-gene-9.25	ABCA12	prolonged	0.0168682	-2.74063
maker-000054F-pred_gff_AUGUSTUS-gene-9.25	ABCA12	offset	0.00386225	3.52314
maker-000054F-pred_gff_AUGUSTUS-gene-9.0	ABCA12	offset	0.0103624	3.04413
maker-000234F-pred_gff_AUGUSTUS-gene-6.52	ABCA3	prolonged	0.00872338	1.04703
maker-000035F-pred_gff_AUGUSTUS-gene-27.76	ABCA5	offset	0.00526017	-1.01325
maker-000017F-pred_gff_AUGUSTUS-gene-6.0	ABCB1	onset	1.76538e-06	3.51232
maker-000017F-pred_gff_AUGUSTUS-gene-6.0	ABCB1	prolonged	0.013211	-1.31808
maker-000017F-pred_gff_AUGUSTUS-gene-6.0	ABCB1	offset	2.79944e-05	-2.67896
maker-000038F-pred_gff_AUGUSTUS-gene-60.86	ABCB10	prolonged	0.0112854	2.08817
maker-000166F-pred_gff_AUGUSTUS-gene-17.19	ABCB11	onset	0.0120936	1.42174
maker-000166F-pred_gff_AUGUSTUS-gene-17.19	ABCB11	offset	0.00307085	-1.78634
maker-000141F-pred_gff_AUGUSTUS-gene-19.32	abcb8	prolonged	0.00472464	-1.61834
maker-000141F-pred_gff_AUGUSTUS-gene-19.32	abcb8	offset	0.00329727	1.67806
maker-000164F-pred_gff_AUGUSTUS-gene-17.6	Abcc10	onset	0.0279233	1.0379
maker-000100F-pred_gff_AUGUSTUS-gene-13.10	ABCC12	onset	0.000261083	2.79626
maker-000269F-pred_gff_AUGUSTUS-gene-7.2	Abcc12	onset	0.000475694	3.17966
maker-000269F-pred_gff_AUGUSTUS-gene-7.0	Abcc12	onset	0.000575849	2.16429
maker-000100F-pred_gff_genemark-gene-13.25	Abcc12	onset	0.00152515	1.46944
maker-000100F-pred_gff_AUGUSTUS-gene-13.29	Abcc12	onset	0.00574798	1.78466
maker-000100F-pred_gff_genemark-gene-13.25	Abcc12	prolonged	0.0223273	-1.04206
maker-000269F-pred_gff_AUGUSTUS-gene-7.0	Abcc12	prolonged	0.03262	-1.27612
maker-000100F-pred_gff_AUGUSTUS-gene-13.10	ABCC12	offset	1.99439e-05	-3.94343
maker-000269F-pred_gff_AUGUSTUS-gene-7.2	Abcc12	offset	4.58432e-05	-4.56791
maker-000100F-pred_gff_AUGUSTUS-gene-13.29	Abcc12	offset	5.88224e-05	-3.191
maker-000100F-pred_gff_genemark-gene-13.25	Abcc12	offset	0.000693119	-1.67138
maker-000269F-pred_gff_AUGUSTUS-gene-7.0	Abcc12	offset	0.00568022	-1.60993
maker-000004F-pred_gff_AUGUSTUS-gene-1.1	ABCC2	offset	4.42487e-05	-2.66661
maker-000022F-pred_gff_genemark-gene-4.44	Abcc3	prolonged	0.000220616	1.14523
maker-000519F-pred_gff_AUGUSTUS-gene-0.9	ABCC4	onset	0.0295662	-1.39964
maker-000166F-pred_gff_snap_masked-gene-19.20	ABCC4	onset	0.0499659	-1.37923
maker-000426F-pred_gff_AUGUSTUS-gene-2.91	ABCC4	offset	0.00474388	-2.01868
maker-000048F-pred_gff_genemark-gene-0.9	ABCC4	offset	0.00606157	-2.03279
maker-000011F-pred_gff_AUGUSTUS-gene-10.18	ABCC9	onset	0.00191673	-1.0416
maker-000508F-pred_gff_AUGUSTUS-gene-1.119	ABCD1	offset	0.00176651	-1.66632
maker-000016F-pred_gff_AUGUSTUS-gene-34.0	Abcd4	prolonged	0.00412465	1.18963
maker-000016F-pred_gff_AUGUSTUS-gene-34.0	Abcd4	offset	3.30061e-05	-2.08983
maker-000005F-pred_gff_snap_masked-gene-12.33	Abce1	onset	0.000122512	-1.83029
maker-000005F-pred_gff_snap_masked-gene-12.33	Abce1	offset	2.21441e-05	2.45197
maker-000132F-pred_gff_AUGUSTUS-gene-18.11	ABCF1	onset	0.000301147	-1.46755
maker-000132F-pred_gff_AUGUSTUS-gene-18.11	ABCF1	offset	2.42815e-05	2.14404
maker-000010F-pred_gff_AUGUSTUS-gene-16.2	ABCF2	onset	0.000537829	-2.36215
maker-000010F-pred_gff_AUGUSTUS-gene-16.2	ABCF2	offset	0.0010958	2.27954
maker-000040F-pred_gff_AUGUSTUS-gene-8.11	Abcf3	onset	0.000572442	-1.9622
maker-000040F-pred_gff_AUGUSTUS-gene-8.11	Abcf3	offset	0.000205758	2.442
maker-000005F-pred_gff_AUGUSTUS-gene-110.25	Abcg2	onset	0.00376146	1.56569
maker-000005F-pred_gff_AUGUSTUS-gene-110.25	Abcg2	offset	0.000172638	-2.40328
maker-000088F-pred_gff_AUGUSTUS-gene-37.4	ABCG4	prolonged	0.00224715	-2.25038
maker-000088F-pred_gff_AUGUSTUS-gene-37.4	ABCG4	offset	0.00844127	1.77864
maker-000004F-pred_gff_AUGUSTUS-gene-72.0	ABCG5	onset	0.00019225	3.19167
maker-000004F-pred_gff_AUGUSTUS-gene-72.0	ABCG5	offset	1.49285e-05	-4.18209
maker-000004F-pred_gff_AUGUSTUS-gene-72.1	Abcg8	onset	0.0182697	2.02089
maker-000004F-pred_gff_AUGUSTUS-gene-72.1	Abcg8	prolonged	0.00102134	-3.28916
maker-000008F-pred_gff_AUGUSTUS-gene-37.18	abhd11	offset	0.00424894	1.02843
maker-000194F-pred_gff_AUGUSTUS-gene-6.25	abhd12	offset	0.00088569	1.17126
maker-000029F-pred_gff_AUGUSTUS-gene-14.28	abhd12	offset	0.000900031	1.5365
maker-000073F-pred_gff_AUGUSTUS-gene-28.1	abhd13	prolonged	0.0359631	2.20745
maker-000008F-pred_gff_AUGUSTUS-gene-39.0	ABHD15	onset	0.000368413	1.96027
maker-000008F-pred_gff_AUGUSTUS-gene-39.0	ABHD15	prolonged	0.000249189	-2.26344
maker-000000F-pred_gff_genemark-gene-104.4	ABHD16A	prolonged	0.000634063	-1.78226
maker-000082F-pred_gff_AUGUSTUS-gene-14.2	ABHD17A	onset	0.0110205	-1.16394
maker-000082F-pred_gff_AUGUSTUS-gene-14.2	ABHD17A	prolonged	0.0117862	1.23254
maker-000332F-pred_gff_AUGUSTUS-gene-5.124	Abhd18	offset	0.0473025	-1.15133
maker-000031F-pred_gff_AUGUSTUS-gene-51.33	abhd2a	offset	0.0137014	-3.18683
maker-000141F-pred_gff_AUGUSTUS-gene-10.2	ABHD3	onset	0.0350596	1.62401
maker-000141F-pred_gff_AUGUSTUS-gene-10.2	ABHD3	prolonged	0.000215498	-3.43359
maker-000016F-pred_gff_AUGUSTUS-gene-38.14	ABHD3	prolonged	0.000815284	-1.67711
maker-000141F-pred_gff_AUGUSTUS-gene-10.2	ABHD3	offset	0.000314402	2.99373
maker-000016F-pred_gff_AUGUSTUS-gene-38.14	ABHD3	offset	0.00380815	1.28251
maker-000007F-pred_gff_AUGUSTUS-gene-20.14	ABHD4	onset	0.000916145	-1.52355
maker-000024F-pred_gff_AUGUSTUS-gene-27.3	ABI1	onset	0.00914566	1.30926
maker-000048F-pred_gff_genemark-gene-5.65	Abi1	prolonged	0.00411339	-1.16097
maker-000024F-pred_gff_AUGUSTUS-gene-27.3	ABI1	prolonged	0.0204971	-1.24816
maker-000445F-pred_gff_AUGUSTUS-gene-2.0	ABI3BP	prolonged	0.0029055	-2.51797
maker-000445F-pred_gff_AUGUSTUS-gene-2.0	ABI3BP	offset	0.00419472	2.31495
maker-000002F-pred_gff_AUGUSTUS-gene-8.1	Abl1	offset	0.0251773	-1.04801
maker-000092F-pred_gff_AUGUSTUS-gene-34.19	ABR	onset	0.00371535	1.9782
maker-000076F-pred_gff_AUGUSTUS-gene-24.30	Abr	prolonged	0.000181487	-2.25005
maker-000076F-pred_gff_AUGUSTUS-gene-24.30	Abr	offset	0.0124157	1.17447
maker-000092F-pred_gff_AUGUSTUS-gene-34.19	ABR	offset	0.0238845	-1.65829
maker-000255F-pred_gff_AUGUSTUS-gene-3.63	abraxas1	offset	0.00198294	1.3866
maker-000004F-pred_gff_AUGUSTUS-gene-44.33	ABRAXAS2	onset	0.0186696	-1.00393
maker-000004F-pred_gff_AUGUSTUS-gene-44.33	ABRAXAS2	offset	0.00044991	2.18067
maker-000861F-pred_gff_AUGUSTUS-gene-0.7	Abt1	onset	1.86901e-06	-3.21542
maker-000861F-pred_gff_AUGUSTUS-gene-0.7	Abt1	prolonged	0.00265041	1.36922
maker-000861F-pred_gff_AUGUSTUS-gene-0.7	Abt1	offset	0.00083163	1.83305
maker-000116F-pred_gff_AUGUSTUS-gene-14.38	Abtb1	prolonged	0.0473642	1.05775
maker-000116F-pred_gff_AUGUSTUS-gene-14.38	Abtb1	offset	0.0229776	-1.19081
maker-000003F-pred_gff_AUGUSTUS-gene-63.30	Acaa2	onset	0.000162657	2.07638
maker-000092F-pred_gff_AUGUSTUS-gene-11.28	Acaca	prolonged	7.38168e-06	-4.63256
maker-000092F-pred_gff_AUGUSTUS-gene-11.28	Acaca	offset	3.52224e-06	5.53981
maker-000014F-pred_gff_AUGUSTUS-gene-59.5	ACACB	offset	0.0376615	-1.02019
maker-000015F-pred_gff_AUGUSTUS-gene-27.1	ACAD8	prolonged	0.000325247	-1.63563
maker-000015F-pred_gff_AUGUSTUS-gene-27.1	ACAD8	offset	0.000138334	1.77792
maker-000058F-pred_gff_AUGUSTUS-gene-40.60	Acads	onset	0.00012243	2.09884
maker-000058F-pred_gff_AUGUSTUS-gene-40.60	Acads	offset	0.00848053	-1.28161
maker-000076F-pred_gff_AUGUSTUS-gene-24.32	Acadvl	onset	8.30345e-06	2.88258
maker-000076F-pred_gff_AUGUSTUS-gene-24.32	Acadvl	offset	1.4999e-05	-3.0861
maker-000177F-pred_gff_AUGUSTUS-gene-17.8	ACAP2	onset	0.019903	1.79499
maker-000177F-pred_gff_AUGUSTUS-gene-17.8	ACAP2	offset	0.00348616	-2.73225
maker-000092F-pred_gff_AUGUSTUS-gene-2.25	acat1	offset	0.0202561	1.04711
maker-000016F-pred_gff_AUGUSTUS-gene-45.46	Acbd3	onset	0.0287416	-1.31801
maker-000016F-pred_gff_AUGUSTUS-gene-45.46	Acbd3	prolonged	0.0259611	1.46453
maker-000047F-pred_gff_genemark-gene-5.91	acbd5a	onset	1.07112e-05	1.63409
maker-000069F-pred_gff_AUGUSTUS-gene-29.27	acbd6	prolonged	8.87181e-05	-1.53265
maker-000005F-pred_gff_AUGUSTUS-gene-63.16	ACBP4	onset	1.67319e-05	6.30741
maker-000013F-pred_gff_AUGUSTUS-gene-35.0	accs	offset	0.010542	-1.8736
maker-000014F-pred_gff_AUGUSTUS-gene-57.7	acdh-11	onset	1.12299e-05	2.36859
maker-000014F-pred_gff_AUGUSTUS-gene-57.7	acdh-11	offset	0.00212983	-1.39251
maker-000070F-pred_gff_AUGUSTUS-gene-36.5	acdh-6	onset	0.000154388	1.73381
maker-000070F-pred_gff_snap_masked-gene-36.23	acdh-6	onset	0.000476445	1.30482
maker-000070F-pred_gff_AUGUSTUS-gene-36.5	acdh-6	prolonged	0.0190899	1.07034
maker-000070F-pred_gff_AUGUSTUS-gene-36.5	acdh-6	offset	0.000312105	-1.83917
maker-000070F-pred_gff_snap_masked-gene-36.23	acdh-6	offset	0.00581189	-1.00207
maker-000053F-pred_gff_AUGUSTUS-gene-38.1	ACER2	offset	0.00525223	-1.04911
maker-000114F-pred_gff_AUGUSTUS-gene-4.89	Acer3	onset	0.00188524	1.79346
maker-000112F-pred_gff_AUGUSTUS-gene-25.1	ACHE	prolonged	0.000993506	-1.22368
maker-000010F-pred_gff_snap_masked-gene-42.37	ACKR4	prolonged	0.000894565	-3.32627
maker-000010F-pred_gff_snap_masked-gene-42.37	ACKR4	offset	0.000499017	3.45244
maker-000024F-pred_gff_AUGUSTUS-gene-6.56	Acly	prolonged	0.000368593	-5.86677
maker-000024F-pred_gff_AUGUSTUS-gene-6.56	Acly	offset	0.000318975	6.43343
maker-000117F-pred_gff_AUGUSTUS-gene-20.13	ACLY	offset	0.0106251	1.81123
maker-000131F-pred_gff_AUGUSTUS-gene-14.0	ACMSD	prolonged	0.000370501	-1.53156
maker-000022F-pred_gff_AUGUSTUS-gene-16.54	Aco2	prolonged	0.026186	-1.10862
maker-000022F-pred_gff_AUGUSTUS-gene-16.54	Aco2	offset	0.00286951	1.63898
maker-000024F-pred_gff_AUGUSTUS-gene-44.2	Aco2	offset	0.0345449	1.01112
maker-000044F-pred_gff_genemark-gene-36.8	ACOT1	onset	4.90516e-05	1.71135
maker-000044F-pred_gff_AUGUSTUS-gene-36.0	ACOT1	onset	0.000731611	2.88371
maker-000082F-pred_gff_AUGUSTUS-gene-10.34	Acot11	onset	0.000605165	1.59382
maker-000176F-pred_gff_AUGUSTUS-gene-4.20	Acot11	onset	0.0197134	1.41929
maker-000082F-pred_gff_AUGUSTUS-gene-10.34	Acot11	offset	0.000460827	-1.69652
maker-000176F-pred_gff_AUGUSTUS-gene-4.20	Acot11	offset	0.00179006	-2.33241
maker-000097F-pred_gff_AUGUSTUS-gene-30.2	Acot13	prolonged	0.00788364	-1.30034
maker-000061F-pred_gff_AUGUSTUS-gene-38.7	Acot4	onset	3.47322e-07	4.96221
maker-000127F-pred_gff_genemark-gene-11.14	Acot4	onset	4.919e-06	3.60657
maker-000127F-pred_gff_AUGUSTUS-gene-10.25	ACOT4	onset	0.000176544	2.75214
maker-000019F-pred_gff_AUGUSTUS-gene-25.21	Acot4	onset	0.000440637	1.0812
maker-000127F-pred_gff_AUGUSTUS-gene-10.22	Acot4	onset	0.00319489	1.08853
maker-000127F-pred_gff_AUGUSTUS-gene-10.22	Acot4	prolonged	0.000968229	-1.3813
maker-000061F-pred_gff_AUGUSTUS-gene-38.7	Acot4	offset	1.34271e-05	-3.81678
maker-000127F-pred_gff_genemark-gene-10.9	Acot4	offset	0.00650114	-1.91145
maker-000044F-pred_gff_AUGUSTUS-gene-36.1	Acot6	onset	4.87868e-05	3.27152
maker-000044F-pred_gff_AUGUSTUS-gene-36.1	Acot6	offset	0.00158147	-2.873
maker-000083F-pred_gff_AUGUSTUS-gene-18.31	ACOT7	onset	0.00180819	1.73367
maker-000083F-pred_gff_AUGUSTUS-gene-18.31	ACOT7	prolonged	0.000948299	-2.04079
maker-000083F-pred_gff_AUGUSTUS-gene-18.31	ACOT7	offset	0.000569724	2.12574
maker-000136F-pred_gff_AUGUSTUS-gene-5.64	Acot8	offset	0.0029713	1.00869
maker-000047F-pred_gff_AUGUSTUS-gene-47.44	ACOT9	prolonged	0.00165263	-1.03677
maker-000173F-pred_gff_AUGUSTUS-gene-11.28	ACOX1	onset	4.47047e-05	1.41936
maker-000076F-pred_gff_snap_masked-gene-4.29	ACOX3	prolonged	3.37076e-05	-1.60823
maker-000016F-pred_gff_AUGUSTUS-gene-48.21	ACP1	offset	0.000421026	2.20275
maker-000426F-pred_gff_AUGUSTUS-gene-2.7	acp2	prolonged	0.00032627	-1.15817
maker-000426F-pred_gff_AUGUSTUS-gene-2.7	acp2	offset	3.30061e-05	1.49406
maker-000073F-pred_gff_AUGUSTUS-gene-23.13	ACP6	onset	0.000509171	-1.35934
maker-000073F-pred_gff_AUGUSTUS-gene-23.13	ACP6	offset	1.30577e-05	2.70297
maker-000003F-pred_gff_AUGUSTUS-gene-37.33	acsbg2	onset	0.00747882	2.02928
maker-000003F-pred_gff_AUGUSTUS-gene-37.33	acsbg2	prolonged	0.000115722	-3.75317
maker-000003F-pred_gff_AUGUSTUS-gene-37.33	acsbg2	offset	3.97298e-05	4.4474
maker-000026F-pred_gff_AUGUSTUS-gene-13.1	acsf2	onset	7.86791e-05	2.49755
maker-000026F-pred_gff_AUGUSTUS-gene-13.0	acsf2	onset	0.00186351	1.40044
maker-000095F-pred_gff_AUGUSTUS-gene-19.4	acsf2	onset	0.00340653	4.37429
maker-000026F-pred_gff_AUGUSTUS-gene-13.0	acsf2	prolonged	0.000311491	-1.89601
maker-000095F-pred_gff_AUGUSTUS-gene-19.4	acsf2	prolonged	0.00819277	-4.17389
maker-000095F-pred_gff_AUGUSTUS-gene-19.5	acsf2	prolonged	0.0121381	-3.7977
maker-000026F-pred_gff_AUGUSTUS-gene-13.1	acsf2	prolonged	0.0352853	-1.19636
maker-000026F-pred_gff_AUGUSTUS-gene-13.0	acsf2	offset	0.00196046	1.43455
maker-000062F-pred_gff_AUGUSTUS-gene-47.60	ACSL1	onset	0.00685194	1.55039
maker-000062F-pred_gff_AUGUSTUS-gene-47.60	ACSL1	prolonged	0.0110929	1.61634
maker-000062F-pred_gff_AUGUSTUS-gene-47.60	ACSL1	offset	0.00965093	-1.59763
maker-000040F-pred_gff_AUGUSTUS-gene-46.36	ACSL3	prolonged	0.0277025	-2.01463
maker-000143F-pred_gff_AUGUSTUS-gene-14.7	Acsl4	onset	0.0198973	-1.45635
maker-000016F-pred_gff_AUGUSTUS-gene-34.16	Acss1	onset	0.00262268	1.26866
maker-000016F-pred_gff_AUGUSTUS-gene-34.16	Acss1	prolonged	0.000101689	-2.16322
maker-000194F-pred_gff_AUGUSTUS-gene-14.63	Acss1	prolonged	0.0159615	-2.80115
maker-000016F-pred_gff_AUGUSTUS-gene-34.16	Acss1	offset	0.000776642	1.51097
maker-000194F-pred_gff_AUGUSTUS-gene-14.63	Acss1	offset	0.0152959	2.74907
maker-000074F-pred_gff_AUGUSTUS-gene-7.48	ACSS2	onset	0.00156717	1.96579
maker-000074F-pred_gff_AUGUSTUS-gene-7.48	ACSS2	prolonged	0.0181462	-1.45748
maker-000074F-pred_gff_AUGUSTUS-gene-7.48	ACSS2	offset	0.0074181	1.66395
maker-000011F-pred_gff_AUGUSTUS-gene-61.16	Acss3	onset	6.96643e-05	2.25898
maker-000011F-pred_gff_AUGUSTUS-gene-61.16	Acss3	prolonged	0.000409083	-2.13395
maker-000175F-pred_gff_AUGUSTUS-gene-12.6	ACTL6A	offset	0.000207172	2.34881
maker-000029F-pred_gff_AUGUSTUS-gene-9.48	Actn1	onset	0.000832	1.36612
maker-000029F-pred_gff_AUGUSTUS-gene-9.48	Actn1	prolonged	0.00318989	-1.26608
maker-000427F-pred_gff_genemark-gene-2.61	ACTN4	prolonged	0.000231459	-1.21677
maker-000277F-pred_gff_AUGUSTUS-gene-2.86	Actr1b	onset	0.0417348	1.09181
maker-000529F-pred_gff_AUGUSTUS-gene-0.7	Actr1b	prolonged	0.00113372	-1.21668
maker-000529F-pred_gff_AUGUSTUS-gene-0.7	Actr1b	offset	0.000121491	1.57422
maker-000165F-pred_gff_genemark-gene-5.51	actr2a	onset	0.00572054	2.82576
maker-000165F-pred_gff_genemark-gene-5.51	actr2a	prolonged	0.0404427	-2.23381
maker-000165F-pred_gff_genemark-gene-5.51	actr2a	offset	0.0447188	2.11458
maker-000004F-pred_gff_AUGUSTUS-gene-86.1	actr2b	onset	0.00220804	1.19743
maker-000181F-pred_gff_AUGUSTUS-gene-7.43	actr3	onset	0.000314338	1.30401
maker-000181F-pred_gff_AUGUSTUS-gene-7.43	actr3	prolonged	0.0012166	-1.21199
maker-000087F-pred_gff_AUGUSTUS-gene-28.4	Actr3	prolonged	0.0059821	-1.21575
maker-000087F-pred_gff_AUGUSTUS-gene-28.4	Actr3	offset	0.000746045	1.60313
maker-000344F-pred_gff_AUGUSTUS-gene-3.92	ACTR3B	onset	0.0138203	-1.59847
maker-000162F-pred_gff_AUGUSTUS-gene-17.51	ACVR1	onset	1.63532e-05	-2.84149
maker-000162F-pred_gff_AUGUSTUS-gene-17.51	ACVR1	offset	0.0071305	1.37781
maker-000129F-pred_gff_AUGUSTUS-gene-24.92	ACVR2A	offset	0.0151702	-1.75705
maker-000202F-pred_gff_AUGUSTUS-gene-3.0	ACVR2B	prolonged	0.0242225	1.27415
maker-000027F-pred_gff_AUGUSTUS-gene-71.49	Acy1a	onset	3.28652e-05	1.62855
maker-000027F-pred_gff_AUGUSTUS-gene-71.49	Acy1a	prolonged	0.000702753	-1.27274
maker-000018F-pred_gff_AUGUSTUS-gene-59.24	ACYP1	prolonged	0.0140751	2.01634
maker-000036F-pred_gff_AUGUSTUS-gene-4.26	ada	offset	0.00880818	-2.23793
maker-000069F-pred_gff_AUGUSTUS-gene-10.0	ADAM10	onset	0.000773645	-2.42459
maker-000197F-pred_gff_AUGUSTUS-gene-13.90	ADAM10	onset	0.00155102	-1.04472
maker-000069F-pred_gff_AUGUSTUS-gene-10.0	ADAM10	prolonged	0.0117862	1.73656
maker-000122F-pred_gff_AUGUSTUS-gene-22.23	ADAM10	prolonged	0.0189072	1.37502
maker-000117F-pred_gff_AUGUSTUS-gene-21.41	Adam11	offset	5.08935e-05	-1.82289
maker-000266F-pred_gff_AUGUSTUS-gene-5.74	Adam12	onset	0.00121352	2.23328
maker-000001F-pred_gff_AUGUSTUS-gene-122.8	ADAM17	offset	0.0378203	-1.43371
maker-000266F-pred_gff_AUGUSTUS-gene-5.63	ADAM19	onset	0.00693702	2.19509
maker-000026F-pred_gff_AUGUSTUS-gene-12.51	Adam8	prolonged	0.0404041	1.20245
maker-000039F-pred_gff_AUGUSTUS-gene-7.57	ADAM9	prolonged	0.0047938	1.07474
maker-000193F-pred_gff_AUGUSTUS-gene-14.13	Adamts1	prolonged	0.00311964	-2.83052
maker-000072F-pred_gff_AUGUSTUS-gene-43.5	ADAMTS13	onset	0.000420349	-1.90717
maker-000008F-pred_gff_AUGUSTUS-gene-91.11	Adamts15	onset	0.00910211	2.61694
maker-000214F-pred_gff_AUGUSTUS-gene-12.102	ADAMTS17	onset	0.00288432	2.6461
maker-000174F-pred_gff_snap_masked-gene-5.62	ADAMTS3	offset	0.00314318	1.45177
maker-000049F-pred_gff_AUGUSTUS-gene-6.13	ADAMTS9	prolonged	0.0336598	-1.9818
maker-000140F-pred_gff_AUGUSTUS-gene-10.14	ADAP1	prolonged	0.00551665	-2.60883
maker-000140F-pred_gff_AUGUSTUS-gene-10.14	ADAP1	offset	0.0232835	1.90238
maker-000314F-pred_gff_AUGUSTUS-gene-6.45	ADAR	prolonged	0.00117514	1.34398
maker-000131F-pred_gff_AUGUSTUS-gene-19.13	Adarb1	onset	0.00262024	-1.58868
maker-000048F-pred_gff_AUGUSTUS-gene-18.26	Adarb1	prolonged	0.0037132	-1.62491
maker-000131F-pred_gff_AUGUSTUS-gene-19.13	Adarb1	offset	0.0220108	1.21855
maker-000144F-pred_gff_AUGUSTUS-gene-3.0	ADCK2	offset	0.0137704	-1.82893
maker-000363F-pred_gff_AUGUSTUS-gene-4.3	Adcy2	onset	0.00068595	-1.81822
maker-000107F-pred_gff_AUGUSTUS-gene-5.36	ADCY2	offset	0.0257062	-1.26728
maker-000085F-pred_gff_genemark-gene-19.25	ADCY3	offset	0.00218667	-2.70615
maker-000046F-pred_gff_AUGUSTUS-gene-22.1	ADCY6	onset	0.00890605	1.70161
maker-000036F-pred_gff_AUGUSTUS-gene-62.42	ADCY6	onset	0.0278888	1.07832
maker-000036F-pred_gff_AUGUSTUS-gene-62.42	ADCY6	prolonged	0.002921	-1.63709
maker-000046F-pred_gff_AUGUSTUS-gene-22.1	ADCY6	offset	6.82374e-05	-3.07214
maker-000046F-pred_gff_snap_masked-gene-23.32	ADCY6	offset	0.0235454	-1.88231
maker-000002F-pred_gff_AUGUSTUS-gene-64.13	ADD1	offset	8.83212e-05	-2.06659
maker-000179F-pred_gff_AUGUSTUS-gene-17.5	Add2	onset	0.0165633	-1.33139
maker-000096F-pred_gff_AUGUSTUS-gene-15.42	ADD3	onset	0.000649267	2.49601
maker-000004F-pred_gff_AUGUSTUS-gene-38.23	ADD3	prolonged	0.0173176	1.08672
maker-000096F-pred_gff_AUGUSTUS-gene-15.42	ADD3	offset	5.88224e-05	-3.44545
maker-000004F-pred_gff_AUGUSTUS-gene-38.23	ADD3	offset	0.00193144	-1.46122
maker-000001F-pred_gff_AUGUSTUS-gene-132.38	Adf1	offset	0.0105998	1.25234
maker-000005F-pred_gff_AUGUSTUS-gene-89.26	adgra3	offset	0.0139393	-1.2147
maker-000095F-pred_gff_AUGUSTUS-gene-12.82	Adgre1	onset	0.0261435	1.3896
maker-000095F-pred_gff_AUGUSTUS-gene-12.82	Adgre1	offset	0.00888295	-1.82724
maker-000008F-pred_gff_AUGUSTUS-gene-77.0	Adgrg2	prolonged	0.000124379	-3.11688
maker-000008F-pred_gff_AUGUSTUS-gene-77.0	Adgrg2	offset	0.000160136	2.89898
maker-000001F-pred_gff_AUGUSTUS-gene-126.23	adgrg6	offset	0.00480808	1.69729
maker-000095F-pred_gff_AUGUSTUS-gene-13.1	Adgrl1	onset	0.00357218	4.32171
maker-000095F-pred_gff_AUGUSTUS-gene-13.1	Adgrl1	offset	0.0015499	-4.06491
maker-000441F-pred_gff_AUGUSTUS-gene-1.6	adhfe1	prolonged	0.00795624	-1.01882
maker-000093F-pred_gff_AUGUSTUS-gene-5.84	Adipor2	offset	0.0070027	1.02464
maker-000032F-pred_gff_AUGUSTUS-gene-57.5	ADK	onset	6.48262e-05	1.66982
maker-000026F-pred_gff_AUGUSTUS-gene-72.59	ADK	onset	0.0046503	2.16686
maker-000032F-pred_gff_AUGUSTUS-gene-57.5	ADK	prolonged	0.000901725	-1.36513
maker-000026F-pred_gff_AUGUSTUS-gene-72.59	ADK	prolonged	0.012295	-2.04199
maker-000113F-pred_gff_genemark-gene-3.28	ADM	onset	0.00299528	-1.2651
maker-000238F-pred_gff_AUGUSTUS-gene-9.5	Adm2	offset	0.000683659	-2.06612
maker-000049F-pred_gff_AUGUSTUS-gene-29.6	Adnp	prolonged	0.00584067	1.20195
maker-000152F-pred_gff_snap_masked-gene-4.73	ADNP2	prolonged	0.0168067	1.8448
maker-000409F-pred_gff_AUGUSTUS-gene-3.5	Ado	onset	0.0461928	1.03623
maker-000409F-pred_gff_AUGUSTUS-gene-3.5	Ado	offset	0.0490887	-1.07502
maker-000038F-pred_gff_AUGUSTUS-gene-57.1	Adpgk	onset	0.000253816	1.40492
maker-000038F-pred_gff_AUGUSTUS-gene-57.1	Adpgk	prolonged	0.00412465	-1.07064
maker-000028F-pred_gff_AUGUSTUS-gene-51.58	Adpgk	prolonged	0.00413698	2.42154
maker-000101F-pred_gff_AUGUSTUS-gene-1.2	adprhl2	onset	0.000880483	-1.07333
maker-000065F-pred_gff_AUGUSTUS-gene-8.5	adprm	onset	0.000104656	-1.40202
maker-000065F-pred_gff_AUGUSTUS-gene-8.5	adprm	prolonged	3.62576e-05	2.07537
maker-000096F-pred_gff_AUGUSTUS-gene-11.19	adra2a	prolonged	0.020332	-2.12364
maker-000096F-pred_gff_AUGUSTUS-gene-11.19	adra2a	offset	0.0195943	2.09173
maker-000003F-pred_gff_AUGUSTUS-gene-67.17	adra2b	offset	0.0220041	-1.41465
maker-000079F-pred_gff_AUGUSTUS-gene-40.53	adrb2	onset	0.00222243	4.93583
maker-000008F-pred_gff_AUGUSTUS-gene-28.35	adrb2	offset	0.0154471	-1.87997
maker-000079F-pred_gff_AUGUSTUS-gene-40.53	adrb2	offset	0.0408964	-2.20671
maker-000200F-pred_gff_snap_masked-gene-5.48	adrm1b	offset	0.000158027	1.4939
maker-000353F-pred_gff_AUGUSTUS-gene-5.87	ADSL	prolonged	0.000227744	-1.3729
maker-000353F-pred_gff_AUGUSTUS-gene-5.87	ADSL	offset	0.00044384	1.20928
maker-000004F-pred_gff_AUGUSTUS-gene-67.8	adss	onset	0.000949284	2.17795
maker-000004F-pred_gff_AUGUSTUS-gene-67.8	adss	prolonged	0.0402098	1.36057
maker-000004F-pred_gff_AUGUSTUS-gene-67.8	adss	offset	0.0412827	-1.30746
maker-000018F-pred_gff_snap_masked-gene-43.45	adssl1c	offset	0.00013266	3.2375
maker-000641F-pred_gff_AUGUSTUS-gene-0.1	AEBP1	onset	0.0382831	1.31173
maker-000288F-pred_gff_AUGUSTUS-gene-7.127	aebp2	prolonged	0.00399539	-1.00096
maker-000288F-pred_gff_AUGUSTUS-gene-7.127	aebp2	offset	0.000354689	1.35263
maker-000028F-pred_gff_AUGUSTUS-gene-53.0	Aen	onset	0.0308932	-1.11055
maker-000028F-pred_gff_AUGUSTUS-gene-53.0	Aen	offset	0.00127973	2.17615
maker-000069F-pred_gff_AUGUSTUS-gene-6.0	AES	onset	0.0060933	1.06808
maker-000069F-pred_gff_AUGUSTUS-gene-6.0	AES	prolonged	0.0151521	-1.01027
maker-000008F-pred_gff_AUGUSTUS-gene-28.39	afap1l1	offset	0.000561227	-1.92599
maker-000209F-pred_gff_snap_masked-gene-6.50	AFDN	offset	0.00157175	-2.57306
maker-000008F-pred_gff_AUGUSTUS-gene-12.24	AFF4	prolonged	0.00142416	-1.23251
maker-000029F-pred_gff_AUGUSTUS-gene-19.3	AFG1L	prolonged	0.0440501	1.44768
maker-000028F-pred_gff_AUGUSTUS-gene-22.81	Afg3l1	onset	1.64218e-05	-2.25418
maker-000199F-pred_gff_AUGUSTUS-gene-7.7	AFG3L2	offset	0.0324621	1.00445
maker-000096F-pred_gff_AUGUSTUS-gene-33.12	afmid	onset	8.50882e-06	3.26686
maker-000096F-pred_gff_AUGUSTUS-gene-33.12	afmid	prolonged	0.000484975	-2.30839
maker-000096F-pred_gff_AUGUSTUS-gene-33.12	afmid	offset	0.0152846	-1.21441
maker-000326F-pred_gff_AUGUSTUS-gene-3.25	Aftph	prolonged	0.0336261	1.46876
maker-000538F-pred_gff_AUGUSTUS-gene-0.10	AGAP1	offset	0.0299018	-2.59689
maker-000061F-pred_gff_AUGUSTUS-gene-33.29	AGAP2	onset	0.000592632	-2.35386
maker-000061F-pred_gff_AUGUSTUS-gene-33.29	AGAP2	prolonged	0.000859947	2.87365
maker-000074F-pred_gff_AUGUSTUS-gene-40.12	AGAP2	offset	0.0429026	-1.25198
maker-000141F-pred_gff_AUGUSTUS-gene-21.21	AGAP3	offset	0.000146748	-2.74115
maker-000141F-pred_gff_AUGUSTUS-gene-21.7	AGAP3	offset	0.0032033	-3.23607
maker-000001F-pred_gff_genemark-gene-38.11	agbl5	onset	0.0045166	-1.28596
maker-000001F-pred_gff_genemark-gene-38.10	agbl5	prolonged	0.0443711	1.73506
maker-000001F-pred_gff_genemark-gene-38.11	agbl5	offset	0.0119191	1.21481
maker-000001F-pred_gff_genemark-gene-38.10	agbl5	offset	0.0423551	-1.71533
maker-000118F-pred_gff_AUGUSTUS-gene-18.4	Aggf1	onset	0.000267512	-1.41542
maker-000118F-pred_gff_AUGUSTUS-gene-18.4	Aggf1	prolonged	0.000636061	1.53645
maker-000013F-pred_gff_AUGUSTUS-gene-69.4	agk	offset	7.92115e-05	1.87879
maker-000110F-pred_gff_AUGUSTUS-gene-6.16	AGL	onset	2.32712e-05	1.95875
maker-000110F-pred_gff_AUGUSTUS-gene-6.16	AGL	prolonged	0.000872384	-1.44472
maker-000257F-pred_gff_snap_masked-gene-4.181	AGO4	prolonged	0.00640783	2.248
maker-000257F-pred_gff_snap_masked-gene-4.181	AGO4	offset	0.000941706	-2.78433
maker-000459F-pred_gff_AUGUSTUS-gene-1.32	AGO4	offset	0.00490593	-1.94862
maker-000257F-pred_gff_snap_masked-gene-4.131	ago4	offset	0.0222632	-2.58035
maker-000002F-pred_gff_AUGUSTUS-gene-110.24	AGPAT1	offset	0.00044991	1.52676
maker-000054F-pred_gff_snap_masked-gene-36.8	Agpat3	onset	0.0414372	1.23545
maker-000054F-pred_gff_snap_masked-gene-36.8	Agpat3	offset	0.00768547	-1.92699
maker-000032F-pred_gff_AUGUSTUS-gene-43.4	AGPAT4	onset	5.86494e-05	2.19645
maker-000032F-pred_gff_AUGUSTUS-gene-43.4	AGPAT4	prolonged	3.52417e-05	-2.67884
maker-000032F-pred_gff_AUGUSTUS-gene-43.4	AGPAT4	offset	0.00318926	1.33563
maker-000032F-pred_gff_AUGUSTUS-gene-57.32	AGPAT5	prolonged	0.00844097	-1.30883
maker-000003F-pred_gff_AUGUSTUS-gene-57.0	agpat9l	onset	0.00145618	2.58294
maker-000003F-pred_gff_AUGUSTUS-gene-57.0	agpat9l	offset	0.00287108	-2.54993
maker-000073F-pred_gff_AUGUSTUS-gene-5.11	AGPS	prolonged	0.000574988	-2.35332
maker-000073F-pred_gff_AUGUSTUS-gene-5.11	AGPS	offset	0.000228583	2.66358
maker-000132F-pred_gff_AUGUSTUS-gene-18.13	agr2	prolonged	0.000118463	-4.87528
maker-000132F-pred_gff_AUGUSTUS-gene-18.13	agr2	offset	0.000140297	4.81694
maker-000131F-pred_gff_genemark-gene-19.4	AGR3	prolonged	0.00028759	-3.48891
maker-000131F-pred_gff_genemark-gene-19.4	AGR3	offset	0.000172459	3.63564
maker-000020F-pred_gff_AUGUSTUS-gene-40.19	AGRN	onset	0.000770098	1.67726
maker-000020F-pred_gff_AUGUSTUS-gene-40.19	AGRN	offset	0.000115961	-2.22185
maker-000004F-pred_gff_AUGUSTUS-gene-47.22	Agt	onset	4.55381e-05	-2.71194
maker-000143F-pred_gff_AUGUSTUS-gene-8.1	AGTR1	offset	0.00197314	-1.24241
maker-000010F-pred_gff_AUGUSTUS-gene-48.16	Agtr1a	onset	0.0111304	-1.53745
maker-000006F-pred_gff_AUGUSTUS-gene-35.3	AGXT	onset	3.26405e-05	2.11779
maker-000006F-pred_gff_AUGUSTUS-gene-35.3	AGXT	prolonged	3.70437e-05	-2.40137
maker-000002F-pred_gff_AUGUSTUS-gene-68.7	AGXT2	onset	0.00107245	1.68977
maker-000002F-pred_gff_AUGUSTUS-gene-68.5	Agxt2	prolonged	0.000243993	-2.08876
maker-000002F-pred_gff_AUGUSTUS-gene-68.7	AGXT2	prolonged	0.0113576	-1.29758
maker-000002F-pred_gff_AUGUSTUS-gene-68.7	AGXT2	offset	0.00348266	-1.48505
maker-000046F-pred_gff_AUGUSTUS-gene-51.2	Ah	onset	0.0108168	1.17458
maker-000046F-pred_gff_AUGUSTUS-gene-51.2	Ah	prolonged	0.0104554	-1.26818
maker-000038F-pred_gff_AUGUSTUS-gene-54.7	Ahctf1	prolonged	0.0182352	1.07777
maker-000023F-pred_gff_snap_masked-gene-66.17	ahcy-b	onset	0.00922034	1.20712
maker-000023F-pred_gff_snap_masked-gene-66.17	ahcy-b	offset	0.000410981	-1.8991
maker-000011F-pred_gff_AUGUSTUS-gene-14.39	AHCYL2	offset	0.0173297	-1.10635
maker-000029F-pred_gff_AUGUSTUS-gene-23.0	AHI1	offset	0.0190252	-1.42618
maker-000025F-pred_gff_genemark-gene-39.24	AHNAK	onset	0.0118069	1.54871
maker-000121F-pred_gff_genemark-gene-26.34	AHNAK	onset	0.0321042	-1.39232
maker-000055F-pred_gff_AUGUSTUS-gene-9.0	AHNAK	prolonged	0.00148545	-2.69041
maker-000164F-pred_gff_AUGUSTUS-gene-17.2	AHNAK	prolonged	0.0336261	-2.09666
maker-000116F-pred_gff_genemark-gene-22.11	AHNAK	prolonged	0.0431671	1.42582
maker-000121F-pred_gff_genemark-gene-26.34	AHNAK	offset	0.00059696	-2.5421
maker-000055F-pred_gff_AUGUSTUS-gene-9.0	AHNAK	offset	0.00570373	2.13377
maker-000164F-pred_gff_AUGUSTUS-gene-17.2	AHNAK	offset	0.0149016	2.45558
maker-000258F-pred_gff_AUGUSTUS-gene-3.0	AHR	offset	0.011618	-2.35934
maker-000392F-pred_gff_AUGUSTUS-gene-4.65	AHR	offset	0.0233784	-1.47845
maker-000030F-pred_gff_snap_masked-gene-38.14	AHSA1	onset	1.67319e-05	-2.58764
maker-000030F-pred_gff_snap_masked-gene-38.14	AHSA1	prolonged	0.0293785	1.03947
maker-000030F-pred_gff_snap_masked-gene-38.14	AHSA1	offset	0.00030774	2.09131
maker-000150F-pred_gff_AUGUSTUS-gene-4.4	AHSG	onset	1.48475e-05	-1.88737
maker-000007F-pred_gff_AUGUSTUS-gene-56.14	Ahsg	prolonged	0.0141843	-1.15053
maker-000011F-pred_gff_AUGUSTUS-gene-70.0	ai1	onset	0.000188426	2.65979
maker-000011F-pred_gff_AUGUSTUS-gene-70.0	ai1	prolonged	0.0290791	-1.50972
maker-000011F-pred_gff_AUGUSTUS-gene-70.0	ai1	offset	0.00033116	-2.22887
maker-000061F-pred_gff_AUGUSTUS-gene-14.0	AI2	onset	3.53209e-05	1.33167
maker-000017F-pred_gff_AUGUSTUS-gene-39.24	Aif1	onset	0.032207	1.31071
maker-000092F-pred_gff_AUGUSTUS-gene-4.0	Aifm1	offset	0.000137217	1.23751
maker-000194F-pred_gff_AUGUSTUS-gene-2.6	AIFM2	onset	0.000126926	-1.52567
maker-000014F-pred_gff_AUGUSTUS-gene-59.38	AIFM3	prolonged	0.0195954	1.27368
maker-000053F-pred_gff_genemark-gene-23.14	Aimp1	prolonged	0.0019948	-1.1953
maker-000053F-pred_gff_genemark-gene-8.31	AIMP1	prolonged	0.0120634	-2.34429
maker-000053F-pred_gff_AUGUSTUS-gene-8.18	AIMP1	prolonged	0.0196031	-1.45228
maker-000053F-pred_gff_genemark-gene-23.14	Aimp1	offset	0.000422046	1.41219
maker-000236F-pred_gff_AUGUSTUS-gene-10.6	AIMP2	onset	3.96071e-05	-1.87707
maker-000236F-pred_gff_AUGUSTUS-gene-10.6	AIMP2	offset	2.51129e-05	2.17831
maker-000232F-pred_gff_AUGUSTUS-gene-5.23	Aip	onset	1.65493e-05	-1.53322
maker-000228F-pred_gff_AUGUSTUS-gene-11.4	AIRC	prolonged	0.00249826	-1.11049
maker-000228F-pred_gff_AUGUSTUS-gene-11.4	AIRC	offset	0.00194919	1.10846
maker-000144F-pred_gff_AUGUSTUS-gene-17.20	ak1	onset	0.0282697	1.57989
maker-000002F-pred_gff_AUGUSTUS-gene-58.25	ak1	prolonged	0.000109985	-2.76832
maker-000002F-pred_gff_AUGUSTUS-gene-58.25	ak1	offset	0.000507567	2.03931
maker-000144F-pred_gff_AUGUSTUS-gene-17.20	ak1	offset	0.000956115	-2.85577
maker-000423F-pred_gff_AUGUSTUS-gene-3.6	ak2	onset	0.00311491	1.01358
maker-000245F-pred_gff_AUGUSTUS-gene-0.0	ak2	prolonged	0.00987539	-1.11124
maker-000002F-pred_gff_AUGUSTUS-gene-44.10	Ak3	prolonged	0.000770084	-1.78008
maker-000088F-pred_gff_AUGUSTUS-gene-7.45	AKAP1	onset	2.52261e-05	-1.51178
maker-000088F-pred_gff_AUGUSTUS-gene-7.45	AKAP1	offset	0.000339049	1.21689
maker-000244F-pred_gff_AUGUSTUS-gene-8.0	AKAP11	prolonged	0.00168316	1.2456
maker-000001F-pred_gff_AUGUSTUS-gene-107.39	Akap12	onset	0.014057	1.76622
maker-000001F-pred_gff_AUGUSTUS-gene-107.39	Akap12	offset	0.00933427	-1.8619
maker-000219F-pred_gff_AUGUSTUS-gene-7.24	Akap13	onset	0.000667842	1.65842
maker-000107F-pred_gff_AUGUSTUS-gene-23.18	Akap13	onset	0.00376761	1.27205
maker-000107F-pred_gff_AUGUSTUS-gene-23.18	Akap13	offset	0.00137633	-1.48189
maker-000054F-pred_gff_AUGUSTUS-gene-21.2	AKAP17A	prolonged	0.00141993	1.80199
maker-000001F-pred_gff_AUGUSTUS-gene-92.0	AKAP7	offset	0.0136741	-2.99462
maker-000450F-pred_gff_AUGUSTUS-gene-1.87	AKAP9	onset	0.000431642	-1.22023
maker-000109F-pred_gff_AUGUSTUS-gene-15.20	AKIRIN2	offset	0.000200621	1.40065
maker-000011F-pred_gff_AUGUSTUS-gene-26.1	AKR1B1	onset	0.00518266	1.3135
maker-000011F-pred_gff_AUGUSTUS-gene-26.1	AKR1B1	prolonged	0.00091845	-1.78224
maker-000316F-pred_gff_AUGUSTUS-gene-4.23	AKR1B10	onset	0.000687599	1.06862
maker-000235F-pred_gff_AUGUSTUS-gene-3.4	AKR1D1	onset	0.000233596	1.73584
maker-000019F-pred_gff_AUGUSTUS-gene-37.3	AKR1D1	onset	0.00188451	1.75148
maker-000235F-pred_gff_AUGUSTUS-gene-3.4	AKR1D1	prolonged	0.00043961	-1.77101
maker-000019F-pred_gff_AUGUSTUS-gene-37.3	AKR1D1	offset	0.0188927	1.28671
maker-000027F-pred_gff_AUGUSTUS-gene-41.5	Akr7a2	prolonged	0.000185124	-1.39265
maker-000018F-pred_gff_genemark-gene-42.34	Akt1	offset	0.00148532	1.36455
maker-000041F-pred_gff_AUGUSTUS-gene-25.4	AKT1S1	offset	0.00134685	-2.28385
maker-000033F-pred_gff_AUGUSTUS-gene-34.44	AKT2	onset	0.000699474	1.9232
maker-000033F-pred_gff_AUGUSTUS-gene-34.44	AKT2	offset	3.59337e-05	-2.99181
maker-000007F-pred_gff_genemark-gene-29.7	al	prolonged	0.0352596	1.72488
maker-000007F-pred_gff_genemark-gene-29.7	al	offset	0.00797541	-2.1603
maker-000051F-pred_gff_snap_masked-gene-24.24	ALAD	offset	0.000108707	1.81786
maker-000268F-pred_gff_AUGUSTUS-gene-9.1	ALAS1	prolonged	0.0126681	-1.62596
maker-000027F-pred_gff_AUGUSTUS-gene-33.0	alas1	offset	0.0021431	1.40891
maker-000083F-pred_gff_AUGUSTUS-gene-30.20	alas2	onset	0.0215328	-1.20161
maker-000083F-pred_gff_AUGUSTUS-gene-30.20	alas2	prolonged	0.0482847	1.07122
maker-000290F-pred_gff_AUGUSTUS-gene-7.104	alcam	onset	0.00899702	1.26939
maker-000290F-pred_gff_AUGUSTUS-gene-7.104	alcam	offset	0.00112233	-1.74848
maker-000208F-pred_gff_AUGUSTUS-gene-7.21	ALDH16A1	onset	0.0131043	1.21208
maker-000208F-pred_gff_AUGUSTUS-gene-7.21	ALDH16A1	offset	0.00287453	-1.54247
maker-000214F-pred_gff_genemark-gene-12.39	Aldh1a3	offset	0.00114095	-4.40289
maker-000136F-pred_gff_AUGUSTUS-gene-17.20	aldh1l1	offset	0.0094362	-1.7674
maker-000356F-pred_gff_AUGUSTUS-gene-2.57	ALDH1L2	onset	0.00016762	3.28879
maker-000356F-pred_gff_AUGUSTUS-gene-2.57	ALDH1L2	prolonged	0.0132362	-2.0012
maker-000008F-pred_gff_AUGUSTUS-gene-32.3	Aldh3a2	onset	0.00147727	1.03684
maker-000088F-pred_gff_AUGUSTUS-gene-37.92	ALDH3A2	offset	0.0188768	-1.57002
maker-000063F-pred_gff_AUGUSTUS-gene-18.34	Aldh3b1	onset	1.65773e-05	3.5569
maker-000063F-pred_gff_AUGUSTUS-gene-18.34	Aldh3b1	prolonged	0.0432813	-1.51104
maker-000063F-pred_gff_AUGUSTUS-gene-18.34	Aldh3b1	offset	0.0228746	-1.31954
maker-000017F-pred_gff_AUGUSTUS-gene-73.9	Aldh5a1	onset	0.000260519	2.53483
maker-000017F-pred_gff_AUGUSTUS-gene-73.8	Aldh5a1	onset	0.00101626	2.77476
maker-000017F-pred_gff_AUGUSTUS-gene-73.8	Aldh5a1	offset	0.00646099	-2.50678
maker-000006F-pred_gff_genemark-gene-66.38	aldh9A1	onset	0.000106123	1.84268
maker-000006F-pred_gff_genemark-gene-66.38	aldh9A1	prolonged	0.00021268	-1.89916
maker-000006F-pred_gff_genemark-gene-66.38	aldh9A1	offset	0.000425721	1.66722
maker-000007F-pred_gff_AUGUSTUS-gene-50.2	aldh9a1b	onset	1.59082e-05	3.47492
maker-000025F-pred_gff_AUGUSTUS-gene-11.9	aldob	prolonged	0.00305242	-1.11949
maker-000008F-pred_gff_AUGUSTUS-gene-68.9	aldocb	prolonged	0.000178965	-1.56446
maker-000008F-pred_gff_AUGUSTUS-gene-68.9	aldocb	offset	0.000205096	1.47058
maker-000024F-pred_gff_AUGUSTUS-gene-10.6	ALG1	onset	0.0459316	-1.02777
maker-000024F-pred_gff_AUGUSTUS-gene-10.6	ALG1	prolonged	0.00199752	2.11443
maker-000019F-pred_gff_AUGUSTUS-gene-55.2	ALG10	prolonged	0.0215714	2.35259
maker-000019F-pred_gff_AUGUSTUS-gene-55.2	ALG10	offset	0.00170872	-3.2321
maker-000129F-pred_gff_snap_masked-gene-6.51	alg11	onset	0.0406381	-1.21385
maker-000129F-pred_gff_snap_masked-gene-6.51	alg11	prolonged	0.0161625	1.63724
maker-000019F-pred_gff_AUGUSTUS-gene-42.11	Alg12	onset	8.36709e-05	-1.44788
maker-000019F-pred_gff_AUGUSTUS-gene-42.11	Alg12	offset	0.000206096	1.43319
maker-000078F-pred_gff_AUGUSTUS-gene-14.25	Alg14	prolonged	0.0380117	-1.1024
maker-000017F-pred_gff_AUGUSTUS-gene-14.25	ALG2	onset	0.00614886	-1.99919
maker-000017F-pred_gff_AUGUSTUS-gene-14.25	ALG2	offset	0.0153443	1.88244
maker-000007F-pred_gff_AUGUSTUS-gene-99.15	ALG3	onset	0.027858	-1.11081
maker-000007F-pred_gff_AUGUSTUS-gene-99.15	ALG3	prolonged	0.026698	1.25827
maker-000008F-pred_gff_AUGUSTUS-gene-49.4	ALG5	onset	0.000373054	-2.09368
maker-000008F-pred_gff_AUGUSTUS-gene-49.4	ALG5	offset	0.00028649	2.29147
maker-000008F-pred_gff_AUGUSTUS-gene-70.4	ALG9	onset	0.00346092	-1.3615
maker-000008F-pred_gff_AUGUSTUS-gene-70.4	ALG9	offset	0.00225521	1.54807
maker-000225F-pred_gff_AUGUSTUS-gene-11.35	ALKBH1	onset	0.000607376	-1.69947
maker-000225F-pred_gff_AUGUSTUS-gene-11.35	ALKBH1	prolonged	0.00233124	1.65159
maker-000014F-pred_gff_AUGUSTUS-gene-63.0	Alkbh2	prolonged	0.02403	-1.37119
maker-000028F-pred_gff_genemark-gene-54.9	ALKBH3	onset	0.00229886	1.27168
maker-000249F-pred_gff_AUGUSTUS-gene-9.1	Alkbh7	prolonged	0.0085024	-1.08163
maker-000249F-pred_gff_AUGUSTUS-gene-9.1	Alkbh7	offset	0.00802406	1.06402
maker-000001F-pred_gff_AUGUSTUS-gene-122.32	allc	onset	0.0387237	1.22572
maker-000001F-pred_gff_AUGUSTUS-gene-122.32	allc	offset	0.00838749	-1.76063
maker-000053F-pred_gff_AUGUSTUS-gene-23.3	ALOX12B	onset	0.00745579	2.17298
maker-000053F-pred_gff_AUGUSTUS-gene-23.4	Alox15b	onset	0.0114253	2.85276
maker-000004F-pred_gff_AUGUSTUS-gene-9.1	ALOX5	prolonged	0.0159872	2.49724
maker-000008F-pred_gff_AUGUSTUS-gene-44.0	ALOX5AP	offset	0.00677247	2.24479
maker-000005F-pred_gff_AUGUSTUS-gene-39.2	Alpk1	prolonged	0.00121345	3.17546
maker-000002F-pred_gff_AUGUSTUS-gene-70.24	Alpk2	onset	0.00166693	1.9434
maker-000048F-pred_gff_AUGUSTUS-gene-5.35	ALS2	onset	0.00847416	1.76474
maker-000048F-pred_gff_AUGUSTUS-gene-5.35	ALS2	prolonged	0.0174573	2.51281
maker-000048F-pred_gff_AUGUSTUS-gene-5.35	ALS2	offset	8.32135e-05	-4.73008
maker-000054F-pred_gff_AUGUSTUS-gene-36.17	Als2	offset	0.0043479	-2.47478
maker-000091F-pred_gff_AUGUSTUS-gene-3.26	Alyref2	onset	0.00102201	-1.5093
maker-000002F-pred_gff_AUGUSTUS-gene-78.32	AMACR	onset	0.000190512	1.99167
maker-000002F-pred_gff_AUGUSTUS-gene-78.32	AMACR	prolonged	0.000480547	-1.96676
maker-000024F-pred_gff_AUGUSTUS-gene-14.4	amdhd2	onset	0.00164223	2.13277
maker-000024F-pred_gff_AUGUSTUS-gene-14.4	amdhd2	prolonged	0.037745	-1.45667
maker-000092F-pred_gff_AUGUSTUS-gene-4.26	amer1	prolonged	0.000989624	3.22816
maker-000038F-pred_gff_AUGUSTUS-gene-39.2	Amfr	prolonged	0.029214	1.23069
maker-000038F-pred_gff_AUGUSTUS-gene-39.2	Amfr	offset	0.000404964	-2.21938
maker-000095F-pred_gff_AUGUSTUS-gene-26.8	Amn	prolonged	0.0218402	-1.14543
maker-000006F-pred_gff_AUGUSTUS-gene-30.2	amotl2a	prolonged	0.000362061	1.40089
maker-000021F-pred_gff_AUGUSTUS-gene-27.43	amotl2a	prolonged	0.000894127	1.34229
maker-000006F-pred_gff_AUGUSTUS-gene-30.2	amotl2a	offset	6.02349e-05	-1.68027
maker-000020F-pred_gff_AUGUSTUS-gene-41.47	AMPD1	prolonged	0.00635902	-3.01825
maker-000020F-pred_gff_AUGUSTUS-gene-41.47	AMPD1	offset	0.0072803	2.86225
maker-000061F-pred_gff_AUGUSTUS-gene-8.6	AMPD2	onset	0.0180651	1.63749
maker-000061F-pred_gff_AUGUSTUS-gene-8.6	AMPD2	offset	0.0107021	-1.97977
maker-000113F-pred_gff_AUGUSTUS-gene-3.16	AMPD3	offset	0.00564952	-3.47345
maker-000204F-pred_gff_snap_masked-gene-13.11	AMY2	onset	0.000377536	3.10061
maker-000300F-pred_gff_AUGUSTUS-gene-1.8	AMY2	offset	1.34271e-05	-5.66753
maker-000172F-pred_gff_AUGUSTUS-gene-0.6	AMY2	offset	4.02492e-05	-5.54403
maker-000022F-pred_gff_AUGUSTUS-gene-38.4	AMZ2	offset	0.00673944	-1.58554
maker-000040F-pred_gff_AUGUSTUS-gene-8.9	AN	prolonged	0.0107445	2.67458
maker-000040F-pred_gff_AUGUSTUS-gene-8.9	AN	offset	0.00991242	-2.64158
maker-000168F-pred_gff_AUGUSTUS-gene-10.28	an3	onset	0.000147069	-1.91804
maker-000168F-pred_gff_AUGUSTUS-gene-10.28	an3	offset	0.00704368	1.22686
maker-000004F-pred_gff_AUGUSTUS-gene-106.0	ANAPC1	onset	0.00204595	1.9082
maker-000004F-pred_gff_AUGUSTUS-gene-106.0	ANAPC1	prolonged	0.00111072	-2.24265
maker-000005F-pred_gff_AUGUSTUS-gene-12.0	ANAPC10	offset	0.00346346	1.74652
maker-000024F-pred_gff_genemark-gene-16.21	ANAPC2	offset	0.00049188	1.47445
maker-000006F-pred_gff_AUGUSTUS-gene-7.0	ANAPC4	prolonged	0.014006	-1.16855
maker-000072F-pred_gff_genemark-gene-31.11	ANAPC5	onset	0.0214288	1.64602
maker-000179F-pred_gff_genemark-gene-12.55	Anapc7	prolonged	0.0173844	1.4024
maker-000267F-pred_gff_AUGUSTUS-gene-6.2	ANG	onset	0.000366099	4.14866
maker-000018F-pred_gff_AUGUSTUS-gene-55.0	ANGEL1	prolonged	0.0140611	1.4176
maker-000361F-pred_gff_AUGUSTUS-gene-3.59	angel2	prolonged	0.0294131	1.02701
maker-000331F-pred_gff_AUGUSTUS-gene-4.0	Angptl1	prolonged	0.011226	-2.44253
maker-000331F-pred_gff_AUGUSTUS-gene-4.0	Angptl1	offset	0.00557908	2.71443
maker-000282F-pred_gff_AUGUSTUS-gene-0.0	Angptl2	onset	0.0229579	-1.97347
maker-000095F-pred_gff_AUGUSTUS-gene-4.4	Angptl2	onset	0.0432555	1.30652
maker-000128F-pred_gff_AUGUSTUS-gene-8.10	Angptl2	prolonged	0.00611266	-3.0619
maker-000007F-pred_gff_AUGUSTUS-gene-47.2	Angptl3	onset	8.89517e-05	-1.4467
maker-000105F-pred_gff_AUGUSTUS-gene-5.0	Angptl3	prolonged	0.031294	-1.37834
maker-000263F-pred_gff_genemark-gene-5.25	ANGPTL4	onset	4.54683e-05	4.52685
maker-000007F-pred_gff_AUGUSTUS-gene-73.24	ANGPTL4	onset	0.000456889	3.84801
maker-000007F-pred_gff_AUGUSTUS-gene-73.24	ANGPTL4	offset	0.0416651	-2.30651
maker-000020F-pred_gff_AUGUSTUS-gene-35.1	Angptl7	prolonged	0.000208591	-4.22413
maker-000020F-pred_gff_AUGUSTUS-gene-35.1	Angptl7	offset	0.000241193	4.00216
maker-000014F-pred_gff_AUGUSTUS-gene-70.28	Ank1	onset	0.00363955	-1.77828
maker-000014F-pred_gff_AUGUSTUS-gene-70.28	Ank1	prolonged	0.0378768	1.27566
maker-000115F-pred_gff_AUGUSTUS-gene-21.12	Ank2	prolonged	0.000332881	-3.80588
maker-000005F-pred_gff_AUGUSTUS-gene-18.12	Ank2	prolonged	0.0045639	-3.4239
maker-000115F-pred_gff_AUGUSTUS-gene-21.12	Ank2	offset	0.00038895	3.59985
maker-000005F-pred_gff_AUGUSTUS-gene-18.12	Ank2	offset	0.00979399	2.8474
maker-000026F-pred_gff_AUGUSTUS-gene-33.62	ANK3	onset	0.000135741	1.80715
maker-000026F-pred_gff_AUGUSTUS-gene-33.62	ANK3	offset	0.000266291	-1.66895
maker-000014F-pred_gff_AUGUSTUS-gene-49.1	Ankdd1b	prolonged	0.0387341	-1.69506
maker-000014F-pred_gff_AUGUSTUS-gene-49.1	Ankdd1b	offset	0.0148273	2.04618
maker-000024F-pred_gff_AUGUSTUS-gene-48.1	ANKFN1	offset	0.0266243	-2.19964
maker-000045F-pred_gff_AUGUSTUS-gene-7.1	ANKFY1	prolonged	0.00943661	1.13651
maker-000010F-pred_gff_AUGUSTUS-gene-21.1	ankh	onset	0.000938174	1.89872
maker-000079F-pred_gff_AUGUSTUS-gene-26.24	ANKHD1	prolonged	0.00623892	1.04812
maker-000006F-pred_gff_AUGUSTUS-gene-101.22	ANKLE1	onset	8.55131e-05	4.09443
maker-000000F-pred_gff_AUGUSTUS-gene-35.23	ANKMY2	onset	0.00282511	-1.30769
maker-000317F-pred_gff_AUGUSTUS-gene-6.110	ANKRD10	onset	0.0240842	2.27546
maker-000317F-pred_gff_AUGUSTUS-gene-6.110	ANKRD10	offset	0.0303877	-2.20547
maker-000113F-pred_gff_AUGUSTUS-gene-27.35	ANKRD11	prolonged	0.00272291	1.77521
maker-000113F-pred_gff_AUGUSTUS-gene-27.35	ANKRD11	offset	0.00362468	-1.65757
maker-000358F-pred_gff_genemark-gene-4.177	ankrd13c	prolonged	0.0374498	-1.16507
maker-000548F-pred_gff_snap_masked-gene-0.60	ankrd13c-a	prolonged	0.0237754	-1.16206
maker-000025F-pred_gff_AUGUSTUS-gene-39.55	Ankrd13d	onset	0.00358617	1.07722
maker-000238F-pred_gff_AUGUSTUS-gene-9.46	Ankrd16	onset	0.00121889	1.93086
maker-000238F-pred_gff_AUGUSTUS-gene-9.46	Ankrd16	prolonged	0.00835532	-1.6328
maker-000017F-pred_gff_AUGUSTUS-gene-34.32	ANKRD28	prolonged	0.0109792	1.01997
maker-000249F-pred_gff_AUGUSTUS-gene-5.66	ANKRD40	prolonged	0.0497419	1.21829
maker-000320F-pred_gff_AUGUSTUS-gene-4.38	ANKRD44	offset	0.00733135	-2.99019
maker-000133F-pred_gff_AUGUSTUS-gene-5.56	ankrd46	onset	4.50034e-06	2.33276
maker-000133F-pred_gff_AUGUSTUS-gene-5.56	ankrd46	offset	8.39259e-05	-1.69731
maker-000232F-pred_gff_AUGUSTUS-gene-5.3	ANKRD49	onset	8.37841e-05	-1.54136
maker-000232F-pred_gff_AUGUSTUS-gene-5.3	ANKRD49	prolonged	0.00138062	1.25391
maker-000232F-pred_gff_AUGUSTUS-gene-5.3	ANKRD49	offset	0.000497437	1.81666
maker-000310F-pred_gff_AUGUSTUS-gene-6.2	ANKRD50	onset	1.91624e-05	2.08626
maker-000073F-pred_gff_AUGUSTUS-gene-38.46	ANKRD50	onset	0.0202837	1.58562
maker-000073F-pred_gff_AUGUSTUS-gene-38.46	ANKRD50	prolonged	0.0428952	-1.4864
maker-000310F-pred_gff_AUGUSTUS-gene-6.2	ANKRD50	offset	0.000251571	-1.79126
maker-000073F-pred_gff_AUGUSTUS-gene-38.46	ANKRD50	offset	0.0262023	1.66846
maker-000148F-pred_gff_AUGUSTUS-gene-1.16	ANKS4B	onset	0.023738	1.16541
maker-000515F-pred_gff_AUGUSTUS-gene-0.2	ANKZF1	onset	3.20552e-06	-2.61128
maker-000515F-pred_gff_AUGUSTUS-gene-0.2	ANKZF1	prolonged	0.00261494	1.26508
maker-000515F-pred_gff_AUGUSTUS-gene-0.2	ANKZF1	offset	0.000117151	2.10154
maker-000390F-pred_gff_genemark-gene-4.68	anln	onset	1.92506e-06	7.28888
maker-000169F-pred_gff_AUGUSTUS-gene-4.3	anln	onset	1.43599e-05	4.62712
maker-000184F-pred_gff_AUGUSTUS-gene-16.54	ANO10	onset	0.000927573	1.26697
maker-000122F-pred_gff_genemark-gene-25.4	ANO5	prolonged	0.0463618	1.24993
maker-000122F-pred_gff_genemark-gene-25.4	ANO5	offset	0.000422417	-2.38557
maker-000007F-pred_gff_AUGUSTUS-gene-70.3	ANO8	onset	0.000249054	-1.42585
maker-000100F-pred_gff_snap_masked-gene-3.38	ANO9	onset	0.0327844	1.90863
maker-000100F-pred_gff_snap_masked-gene-3.38	ANO9	prolonged	0.002742	-2.93747
maker-000330F-pred_gff_AUGUSTUS-gene-4.86	ANP	onset	2.6772e-05	2.91386
maker-000107F-pred_gff_AUGUSTUS-gene-19.16	ANP	onset	0.000790729	1.23673
maker-000107F-pred_gff_AUGUSTUS-gene-19.16	ANP	prolonged	0.00128983	-1.27466
maker-000330F-pred_gff_AUGUSTUS-gene-4.86	ANP	prolonged	0.00318596	-1.92477
maker-000330F-pred_gff_AUGUSTUS-gene-4.86	ANP	offset	0.000184531	-1.97051
maker-000107F-pred_gff_AUGUSTUS-gene-19.18	ANP	offset	0.00463218	-2.13208
maker-000330F-pred_gff_AUGUSTUS-gene-4.63	ANP	offset	0.026581	-3.63016
maker-000330F-pred_gff_AUGUSTUS-gene-3.3	ANP	offset	0.0285968	-3.14924
maker-000031F-pred_gff_genemark-gene-64.60	ANP32A	onset	0.00274496	1.77661
maker-000031F-pred_gff_genemark-gene-64.60	ANP32A	offset	0.0240523	-1.62326
maker-000005F-pred_gff_AUGUSTUS-gene-111.3	ANP32B	prolonged	0.000869465	1.02374
maker-000000F-pred_gff_AUGUSTUS-gene-113.2	anp32e	onset	0.000323141	1.92654
maker-000188F-pred_gff_AUGUSTUS-gene-9.3	anp32e	offset	0.00142823	-2.32401
maker-000000F-pred_gff_AUGUSTUS-gene-113.2	anp32e	offset	0.041052	-1.06172
maker-000022F-pred_gff_AUGUSTUS-gene-8.16	Antxr1	prolonged	0.00360318	3.46991
maker-000022F-pred_gff_AUGUSTUS-gene-8.16	Antxr1	offset	0.00525727	-3.23935
maker-000039F-pred_gff_AUGUSTUS-gene-41.43	ANTXR2	onset	0.0152311	1.71962
maker-000039F-pred_gff_AUGUSTUS-gene-41.43	ANTXR2	offset	0.0495158	-1.5709
maker-000014F-pred_gff_AUGUSTUS-gene-3.26	ANXA1	onset	0.000864523	1.32968
maker-000051F-pred_gff_AUGUSTUS-gene-21.0	ANXA1	prolonged	0.000100187	-3.24208
maker-000051F-pred_gff_AUGUSTUS-gene-21.1	ANXA1	prolonged	0.000136495	-3.07223
maker-000014F-pred_gff_AUGUSTUS-gene-3.26	ANXA1	prolonged	0.00252008	-1.2619
maker-000051F-pred_gff_AUGUSTUS-gene-21.0	ANXA1	offset	0.000129224	3.01832
maker-000051F-pred_gff_AUGUSTUS-gene-21.1	ANXA1	offset	0.000173281	2.85633
maker-000014F-pred_gff_AUGUSTUS-gene-3.26	ANXA1	offset	0.000454562	1.55887
maker-000237F-pred_gff_snap_masked-gene-4.90	ANXA2	onset	0.00426839	1.13159
maker-000098F-pred_gff_AUGUSTUS-gene-7.54	anxa2-a	offset	0.000933408	2.56201
maker-000002F-pred_gff_AUGUSTUS-gene-44.11	ANXA3	prolonged	0.00172758	-1.46969
maker-000079F-pred_gff_AUGUSTUS-gene-28.14	ANXA6	prolonged	0.000282948	-2.14394
maker-000079F-pred_gff_AUGUSTUS-gene-28.14	ANXA6	offset	0.00165274	1.6401
maker-000258F-pred_gff_AUGUSTUS-gene-8.0	AOX1	onset	0.00291472	1.22264
maker-000258F-pred_gff_AUGUSTUS-gene-8.0	AOX1	offset	0.00201839	-1.32219
maker-000197F-pred_gff_AUGUSTUS-gene-9.3	AP1G1	prolonged	0.043244	1.35167
maker-000007F-pred_gff_AUGUSTUS-gene-25.8	Ap1g1	offset	0.000219446	1.63814
maker-000172F-pred_gff_AUGUSTUS-gene-13.79	AP1M1	offset	0.0460949	1.11877
maker-000006F-pred_gff_AUGUSTUS-gene-15.19	Ap1s2	onset	0.000624574	2.18775
maker-000031F-pred_gff_genemark-gene-38.15	AP1S2	prolonged	0.014465	1.09789
maker-000089F-pred_gff_AUGUSTUS-gene-32.52	Ap2a1	offset	0.0227038	-1.27848
maker-000269F-pred_gff_AUGUSTUS-gene-2.1	Ap2a2	onset	0.00929717	1.10222
maker-000058F-pred_gff_AUGUSTUS-gene-12.16	AP3B1	onset	0.0089797	-1.21746
maker-000028F-pred_gff_AUGUSTUS-gene-69.60	AP3B2	onset	0.0199358	-1.23856
maker-000028F-pred_gff_AUGUSTUS-gene-69.60	AP3B2	offset	6.13533e-05	3.09123
maker-000072F-pred_gff_AUGUSTUS-gene-5.51	AP3M2	onset	0.00278927	-1.91635
maker-000072F-pred_gff_AUGUSTUS-gene-5.51	AP3M2	offset	0.0153145	1.58412
maker-000003F-pred_gff_AUGUSTUS-gene-72.1	Ap3s1	offset	0.0057216	1.19075
maker-000107F-pred_gff_snap_masked-gene-19.26	AP3S2	onset	0.00164315	1.18625
maker-000074F-pred_gff_AUGUSTUS-gene-30.28	Ap4b1	prolonged	0.0424841	1.29458
maker-000074F-pred_gff_AUGUSTUS-gene-30.28	Ap4b1	offset	0.00247237	-1.9719
maker-000122F-pred_gff_genemark-gene-23.18	AP4E1	prolonged	0.00621852	1.11348
maker-000174F-pred_gff_AUGUSTUS-gene-14.42	AP4M1	prolonged	0.00248682	-1.36619
maker-000030F-pred_gff_AUGUSTUS-gene-10.23	AP4S1	onset	0.000153327	-1.33487
maker-000030F-pred_gff_AUGUSTUS-gene-10.23	AP4S1	offset	0.000153765	1.45289
maker-000023F-pred_gff_AUGUSTUS-gene-68.18	ap5b1	prolonged	0.00539656	1.80413
maker-000018F-pred_gff_AUGUSTUS-gene-62.3	AP5M1	onset	0.0430523	1.30409
maker-000018F-pred_gff_AUGUSTUS-gene-62.3	AP5M1	offset	0.00346113	-2.2117
maker-000019F-pred_gff_AUGUSTUS-gene-73.24	apaf1	offset	0.0364241	-1.0229
maker-000047F-pred_gff_AUGUSTUS-gene-2.0	apbb1ip	onset	0.01572	1.04401
maker-000202F-pred_gff_AUGUSTUS-gene-7.1	APCDD1	prolonged	0.0195315	-1.80221
maker-000338F-pred_gff_genemark-gene-2.6	apcdd1	offset	0.00194919	-2.11072
maker-000202F-pred_gff_AUGUSTUS-gene-7.1	APCDD1	offset	0.0144369	1.87338
maker-000017F-pred_gff_AUGUSTUS-gene-20.1	Apcs	onset	0.0263377	-2.04484
maker-000017F-pred_gff_AUGUSTUS-gene-20.1	Apcs	prolonged	0.0435374	1.93797
maker-000028F-pred_gff_genemark-gene-55.24	API5	onset	1.30655e-05	-1.7182
maker-000028F-pred_gff_genemark-gene-55.24	API5	prolonged	0.0011788	1.13524
maker-000028F-pred_gff_genemark-gene-55.24	API5	offset	0.00100232	1.14706
maker-000068F-pred_gff_AUGUSTUS-gene-17.1	apip	prolonged	0.000598423	-1.72242
maker-000000F-pred_gff_AUGUSTUS-gene-94.6	APOA4	onset	3.58954e-07	5.79572
maker-000000F-pred_gff_AUGUSTUS-gene-95.39	APOA4	onset	0.0110257	6.82814
maker-000081F-pred_gff_AUGUSTUS-gene-39.8	Apoa4	onset	0.0216736	1.492
maker-000227F-pred_gff_AUGUSTUS-gene-11.125	APOA4	onset	0.0382502	4.10633
maker-000000F-pred_gff_AUGUSTUS-gene-94.6	APOA4	prolonged	0.0237787	-1.66122
maker-000001F-pred_gff_AUGUSTUS-gene-89.6	Apob	onset	1.63481e-05	1.74427
maker-000001F-pred_gff_genemark-gene-89.37	APOB	onset	0.00622387	1.16286
maker-000001F-pred_gff_AUGUSTUS-gene-89.6	Apob	offset	0.000683617	-1.22321
maker-000000F-pred_gff_AUGUSTUS-gene-95.57	Apoc2	prolonged	0.0387795	1.58658
maker-000000F-pred_gff_AUGUSTUS-gene-95.57	Apoc2	offset	0.000435328	-3.03309
maker-000047F-pred_gff_AUGUSTUS-gene-6.0	APOD	prolonged	0.000262645	-3.37378
maker-000047F-pred_gff_AUGUSTUS-gene-37.1	APOD	prolonged	0.0236078	-1.00181
maker-000047F-pred_gff_AUGUSTUS-gene-37.1	APOD	offset	0.000292767	1.84712
maker-000047F-pred_gff_AUGUSTUS-gene-6.0	APOD	offset	0.000318975	3.16812
maker-000000F-pred_gff_AUGUSTUS-gene-95.60	apoeb	onset	5.06051e-05	6.8504
maker-000061F-pred_gff_AUGUSTUS-gene-23.30	Apof	prolonged	0.00905555	-1.03344
maker-000173F-pred_gff_AUGUSTUS-gene-8.13	APOH	onset	0.00632058	-1.03184
maker-000173F-pred_gff_AUGUSTUS-gene-8.13	APOH	offset	0.000144357	1.75702
maker-000253F-pred_gff_AUGUSTUS-gene-6.21	APOL6	prolonged	0.000511663	-2.90028
maker-000044F-pred_gff_AUGUSTUS-gene-51.19	APOL6	prolonged	0.030957	-1.51767
maker-000253F-pred_gff_AUGUSTUS-gene-6.21	APOL6	offset	0.00444744	2.05888
maker-000044F-pred_gff_AUGUSTUS-gene-38.1	APOO	prolonged	6.9459e-05	-3.89994
maker-000044F-pred_gff_AUGUSTUS-gene-38.1	APOO	offset	0.000454562	2.42068
maker-000143F-pred_gff_AUGUSTUS-gene-8.0	APOOL	prolonged	0.000401877	-2.12886
maker-000143F-pred_gff_AUGUSTUS-gene-8.0	APOOL	offset	0.0101145	1.23422
maker-000193F-pred_gff_AUGUSTUS-gene-14.84	app	onset	0.0214288	1.52443
maker-000193F-pred_gff_AUGUSTUS-gene-14.84	app	offset	7.51311e-05	-3.58796
maker-000073F-pred_gff_genemark-gene-33.19	app	offset	0.000342712	-1.77001
maker-000144F-pred_gff_AUGUSTUS-gene-8.37	APPL2	offset	0.000916851	-2.90421
maker-000351F-pred_gff_AUGUSTUS-gene-4.35	APRT	onset	9.99346e-06	-2.95731
maker-000351F-pred_gff_AUGUSTUS-gene-4.35	APRT	offset	2.55873e-05	2.74786
maker-000141F-pred_gff_AUGUSTUS-gene-13.14	AQP1	onset	0.000833776	1.52781
maker-000141F-pred_gff_AUGUSTUS-gene-13.14	AQP1	prolonged	0.019648	-1.03841
maker-000064F-pred_gff_AUGUSTUS-gene-27.16	AQP11	onset	0.000396518	1.65732
maker-000064F-pred_gff_AUGUSTUS-gene-27.16	AQP11	prolonged	8.35802e-05	-2.22916
maker-000014F-pred_gff_AUGUSTUS-gene-37.8	Aqp3	prolonged	0.0145089	-2.51497
maker-000014F-pred_gff_AUGUSTUS-gene-37.8	Aqp3	offset	0.0193994	2.31669
maker-000021F-pred_gff_AUGUSTUS-gene-13.0	Aqp4	offset	0.00369517	3.56056
maker-000118F-pred_gff_AUGUSTUS-gene-25.2	Aqp7	offset	0.00117444	-2.05484
maker-000197F-pred_gff_AUGUSTUS-gene-12.1	AQP9	offset	7.08223e-05	-2.17379
maker-000029F-pred_gff_AUGUSTUS-gene-64.21	AQR	onset	0.0211741	-1.20745
maker-000008F-pred_gff_AUGUSTUS-gene-108.0	AR	onset	0.00536869	1.83169
maker-000154F-pred_gff_AUGUSTUS-gene-21.12	Araf	prolonged	0.0202356	2.45513
maker-000062F-pred_gff_AUGUSTUS-gene-4.63	Arap3	offset	0.00526118	1.21154
maker-000040F-pred_gff_AUGUSTUS-gene-17.1	ARCN1	onset	0.0135769	-1.09669
maker-000026F-pred_gff_genemark-gene-6.10	Arf1	onset	1.15803e-05	-1.8503
maker-000163F-pred_gff_AUGUSTUS-gene-5.2	ARF1	onset	1.9727e-05	-1.77877
maker-000163F-pred_gff_AUGUSTUS-gene-5.2	ARF1	prolonged	0.000975941	1.26196
maker-000026F-pred_gff_genemark-gene-6.10	Arf1	offset	4.88164e-05	1.74687
maker-000141F-pred_gff_AUGUSTUS-gene-19.41	Arf1	offset	0.00031861	1.23237
maker-000163F-pred_gff_AUGUSTUS-gene-5.2	ARF1	offset	0.000424388	1.3716
maker-000013F-pred_gff_AUGUSTUS-gene-58.3	arf4	prolonged	0.0309255	1.3016
maker-000296F-pred_gff_snap_masked-gene-6.193	ARF4	offset	7.92115e-05	1.1973
maker-000018F-pred_gff_AUGUSTUS-gene-64.4	ARF6	onset	0.0132245	1.13783
maker-000061F-pred_gff_AUGUSTUS-gene-39.8	Arfgap1	onset	8.80764e-06	-1.86171
maker-000061F-pred_gff_AUGUSTUS-gene-39.8	Arfgap1	prolonged	0.000388409	1.35165
maker-000457F-pred_gff_AUGUSTUS-gene-1.86	Arfgap2	onset	0.000171531	-1.60778
maker-000457F-pred_gff_AUGUSTUS-gene-1.86	Arfgap2	offset	0.00113887	1.37524
maker-000019F-pred_gff_AUGUSTUS-gene-69.21	Arfgap3	onset	1.07112e-05	-1.70542
maker-000019F-pred_gff_AUGUSTUS-gene-69.21	Arfgap3	prolonged	0.000546198	1.22217
maker-000010F-pred_gff_AUGUSTUS-gene-65.5	ARFGEF1	onset	0.0132245	1.05682
maker-000035F-pred_gff_AUGUSTUS-gene-5.5	ARG1	prolonged	0.000393159	-2.13461
maker-000035F-pred_gff_AUGUSTUS-gene-5.3	ARG1	prolonged	0.00304651	-1.53884
maker-000035F-pred_gff_AUGUSTUS-gene-5.5	ARG1	offset	0.0125871	1.20636
maker-000181F-pred_gff_genemark-gene-11.6	arglu1	prolonged	0.0251694	1.27776
maker-000317F-pred_gff_AUGUSTUS-gene-5.3	Arhgap1	prolonged	0.0151112	1.43734
maker-000317F-pred_gff_AUGUSTUS-gene-5.3	Arhgap1	offset	0.000607004	-2.14504
maker-000018F-pred_gff_AUGUSTUS-gene-46.0	ARHGAP11A	onset	1.4623e-05	4.40609
maker-000067F-pred_gff_AUGUSTUS-gene-38.14	ARHGAP12	onset	0.00340536	3.27654
maker-000067F-pred_gff_AUGUSTUS-gene-38.14	ARHGAP12	offset	0.027002	-1.98745
maker-000022F-pred_gff_AUGUSTUS-gene-26.54	ARHGAP17	offset	0.000430426	-2.07464
maker-000001F-pred_gff_AUGUSTUS-gene-99.54	ARHGAP18	onset	0.000279989	2.10195
maker-000001F-pred_gff_AUGUSTUS-gene-99.54	ARHGAP18	offset	0.000124634	-2.44438
maker-000004F-pred_gff_AUGUSTUS-gene-1.2	Arhgap19	onset	5.6052e-05	5.18548
maker-000004F-pred_gff_AUGUSTUS-gene-1.2	Arhgap19	offset	0.0233482	-2.73361
maker-000032F-pred_gff_AUGUSTUS-gene-61.1	ARHGAP22	offset	0.037363	-1.48785
maker-000035F-pred_gff_AUGUSTUS-gene-62.50	ARHGAP23	prolonged	0.0116198	1.287
maker-000035F-pred_gff_AUGUSTUS-gene-62.50	ARHGAP23	offset	0.000121491	-2.23853
maker-000024F-pred_gff_AUGUSTUS-gene-27.1	Arhgap27	onset	9.03859e-05	1.76686
maker-000026F-pred_gff_AUGUSTUS-gene-3.1	ARHGAP27	offset	0.00478224	-1.71525
maker-000202F-pred_gff_AUGUSTUS-gene-3.38	arhgap29	onset	0.000924151	-1.42458
maker-000202F-pred_gff_AUGUSTUS-gene-3.38	arhgap29	prolonged	0.000766581	1.72265
maker-000067F-pred_gff_AUGUSTUS-gene-5.128	arhgap29	offset	0.00141427	-1.04912
maker-000044F-pred_gff_snap_masked-gene-45.2	ARHGAP30	onset	0.029229	1.2085
maker-000044F-pred_gff_snap_masked-gene-45.2	ARHGAP30	offset	0.0256111	-1.36372
maker-000008F-pred_gff_AUGUSTUS-gene-80.12	ARHGAP31	prolonged	0.0428952	2.03096
maker-000008F-pred_gff_AUGUSTUS-gene-80.12	ARHGAP31	offset	0.00777345	-2.6403
maker-000015F-pred_gff_AUGUSTUS-gene-28.1	arhgap32	onset	0.00301811	1.70865
maker-000015F-pred_gff_AUGUSTUS-gene-28.1	arhgap32	offset	0.000294188	-2.21934
maker-000082F-pred_gff_AUGUSTUS-gene-40.49	ARHGAP45	offset	0.00475764	-1.33464
maker-000089F-pred_gff_AUGUSTUS-gene-17.2	Arhgdia	onset	0.00472533	1.15484
maker-000091F-pred_gff_AUGUSTUS-gene-3.24	Arhgdia	offset	1.3554e-05	1.91964
maker-000253F-pred_gff_AUGUSTUS-gene-3.67	Arhgef11	offset	0.00135899	-1.36398
maker-000064F-pred_gff_AUGUSTUS-gene-38.60	ARHGEF12	offset	0.00675721	-1.91616
maker-000020F-pred_gff_AUGUSTUS-gene-28.0	ARHGEF19	onset	0.0349821	2.03403
maker-000020F-pred_gff_AUGUSTUS-gene-28.0	ARHGEF19	offset	0.00452773	-3.40025
maker-000061F-pred_gff_AUGUSTUS-gene-23.16	ARHGEF25	prolonged	0.00717279	1.54847
maker-000061F-pred_gff_AUGUSTUS-gene-23.16	ARHGEF25	offset	0.0215782	-1.26737
maker-000015F-pred_gff_AUGUSTUS-gene-18.19	ARHGEF26	offset	0.00205798	-2.41836
maker-000204F-pred_gff_AUGUSTUS-gene-12.50	Arhgef3	offset	0.0235494	-2.24222
maker-000046F-pred_gff_AUGUSTUS-gene-47.42	Arhgef3	offset	0.0317291	-1.0613
maker-000053F-pred_gff_AUGUSTUS-gene-27.16	Arhgef38	onset	0.0488467	1.04595
maker-000151F-pred_gff_genemark-gene-7.6	Arhgef39	onset	0.000188952	4.42361
maker-000253F-pred_gff_AUGUSTUS-gene-6.0	Arhgef40	offset	0.0366804	1.00191
maker-000130F-pred_gff_genemark-gene-20.63	Arhgef5	onset	0.00363955	-1.45904
maker-000130F-pred_gff_genemark-gene-20.63	Arhgef5	prolonged	0.0140553	1.2599
maker-000125F-pred_gff_AUGUSTUS-gene-10.3	Arid1a	onset	0.0289397	2.12373
maker-000125F-pred_gff_AUGUSTUS-gene-10.3	Arid1a	offset	0.0397962	-2.31447
maker-000001F-pred_gff_AUGUSTUS-gene-124.37	ARID1B	prolonged	0.0235781	2.17195
maker-000001F-pred_gff_AUGUSTUS-gene-124.37	ARID1B	offset	0.00130033	-3.17444
maker-000001F-pred_gff_AUGUSTUS-gene-124.32	Arid1b	offset	0.0322084	-1.1677
maker-000123F-pred_gff_AUGUSTUS-gene-7.22	ARID2	prolonged	0.00882274	1.37319
maker-000032F-pred_gff_AUGUSTUS-gene-14.47	Arid4b	prolonged	0.0028484	1.37294
maker-000032F-pred_gff_AUGUSTUS-gene-14.47	Arid4b	offset	0.00408597	-1.27703
maker-000002F-pred_gff_genemark-gene-119.47	ARID5A	prolonged	0.00174517	-2.91174
maker-000002F-pred_gff_genemark-gene-119.47	ARID5A	offset	0.0010466	3.02559
maker-000014F-pred_gff_AUGUSTUS-gene-13.29	Arid5a	offset	0.005743	-2.20366
maker-000064F-pred_gff_genemark-gene-4.31	ARID5B	offset	0.025113	-2.05743
maker-000019F-pred_gff_AUGUSTUS-gene-66.13	Arl1	onset	0.000566608	-1.69749
maker-000019F-pred_gff_AUGUSTUS-gene-66.13	Arl1	offset	0.00131168	1.61496
maker-000087F-pred_gff_AUGUSTUS-gene-19.0	arl13b	prolonged	8.61519e-06	2.01961
maker-000007F-pred_gff_AUGUSTUS-gene-111.5	ARL14	onset	0.000339291	1.87041
maker-000007F-pred_gff_AUGUSTUS-gene-111.5	ARL14	prolonged	0.000491263	-1.97641
maker-000005F-pred_gff_AUGUSTUS-gene-65.2	ARL2	onset	0.0147792	1.03244
maker-000005F-pred_gff_AUGUSTUS-gene-65.2	ARL2	prolonged	0.00021587	-1.94553
maker-000005F-pred_gff_AUGUSTUS-gene-65.2	ARL2	offset	0.00242787	1.31308
maker-000138F-pred_gff_AUGUSTUS-gene-10.5	ARL5A	prolonged	0.000686193	1.38261
maker-000010F-pred_gff_AUGUSTUS-gene-29.32	Arl5b	prolonged	0.0246057	1.38032
maker-000036F-pred_gff_AUGUSTUS-gene-49.2	ARL6IP5	onset	0.00140406	-1.09078
maker-000049F-pred_gff_AUGUSTUS-gene-37.2	Arl6ip5	onset	0.0050117	-1.33538
maker-000036F-pred_gff_AUGUSTUS-gene-49.2	ARL6IP5	prolonged	0.00198079	1.14888
maker-000049F-pred_gff_AUGUSTUS-gene-37.2	Arl6ip5	offset	9.71661e-05	2.38543
maker-000063F-pred_gff_AUGUSTUS-gene-13.1	ARL6IP5	offset	0.00609491	1.02899
maker-000317F-pred_gff_AUGUSTUS-gene-6.70	ARL6IP6	prolonged	0.00165253	-1.70074
maker-000317F-pred_gff_AUGUSTUS-gene-6.70	ARL6IP6	offset	0.015308	1.14138
maker-000049F-pred_gff_AUGUSTUS-gene-36.22	Arl8b	onset	0.000660491	-1.22165
maker-000049F-pred_gff_AUGUSTUS-gene-36.22	Arl8b	offset	0.00218191	1.10717
maker-000198F-pred_gff_AUGUSTUS-gene-6.31	ARL9	prolonged	0.0221887	1.36009
maker-000016F-pred_gff_snap_masked-gene-73.19	ARMC1	onset	0.000552939	3.66354
maker-000013F-pred_gff_AUGUSTUS-gene-49.10	Armc10	onset	0.021672	-1.05153
maker-000013F-pred_gff_AUGUSTUS-gene-49.10	Armc10	prolonged	0.0410298	1.02294
maker-000013F-pred_gff_AUGUSTUS-gene-49.10	Armc10	offset	0.0216772	1.43736
maker-000001F-pred_gff_AUGUSTUS-gene-102.21	ARMC2	prolonged	0.0334471	-2.23429
maker-000010F-pred_gff_AUGUSTUS-gene-90.36	Armc3	onset	3.0953e-06	3.62486
maker-000067F-pred_gff_genemark-gene-29.11	ARMC4	offset	0.000249018	3.51506
maker-000007F-pred_gff_AUGUSTUS-gene-94.51	Armc6	onset	0.016503	1.6155
maker-000244F-pred_gff_AUGUSTUS-gene-3.0	armc8	prolonged	0.000662379	1.27629
maker-000001F-pred_gff_AUGUSTUS-gene-105.1	armt1	prolonged	0.00128983	1.2223
maker-000214F-pred_gff_AUGUSTUS-gene-10.26	arnt2	offset	0.000312105	-4.63795
maker-000214F-pred_gff_AUGUSTUS-gene-10.25	ARNT2	offset	0.00538795	-1.43826
maker-000403F-pred_gff_genemark-gene-3.31	ARNTL	prolonged	0.00636286	2.62281
maker-000403F-pred_gff_genemark-gene-3.31	ARNTL	offset	0.0365288	-1.91642
maker-000013F-pred_gff_AUGUSTUS-gene-44.2	ARNTL2	onset	0.000302283	2.31811
maker-000013F-pred_gff_AUGUSTUS-gene-44.2	ARNTL2	prolonged	0.000225739	4.95847
maker-000123F-pred_gff_genemark-gene-9.8	ARNTL2	offset	0.00746083	-3.65878
maker-000123F-pred_gff_AUGUSTUS-gene-9.15	ARNTL2	offset	0.0275867	-3.4491
maker-000234F-pred_gff_snap_masked-gene-5.119	Arpc1a	prolonged	0.000249189	-1.35303
maker-000234F-pred_gff_snap_masked-gene-5.119	Arpc1a	offset	0.000550935	1.17465
maker-000087F-pred_gff_AUGUSTUS-gene-27.4	ARPC2	prolonged	0.000630847	-1.04617
maker-000049F-pred_gff_AUGUSTUS-gene-29.50	Arpc4	onset	0.00202779	1.26601
maker-000049F-pred_gff_AUGUSTUS-gene-29.50	Arpc4	prolonged	0.00144843	-1.42832
maker-000105F-pred_gff_AUGUSTUS-gene-22.2	Arpc5	onset	0.0184459	1.91577
maker-000110F-pred_gff_AUGUSTUS-gene-8.70	Arpc5	prolonged	0.00142416	-1.21572
maker-000110F-pred_gff_AUGUSTUS-gene-8.70	Arpc5	offset	0.00328018	1.04094
maker-000327F-pred_gff_AUGUSTUS-gene-3.2	arpin	onset	0.00728618	1.19914
maker-000327F-pred_gff_AUGUSTUS-gene-3.2	arpin	prolonged	0.00375343	-1.42041
maker-000122F-pred_gff_AUGUSTUS-gene-23.34	Arpp19	offset	0.000345908	1.34876
maker-000038F-pred_gff_AUGUSTUS-gene-29.7	arpp19-a	offset	0.000623335	1.05109
maker-000302F-pred_gff_AUGUSTUS-gene-2.4	ARRDC2	prolonged	0.0157698	1.11555
maker-000014F-pred_gff_AUGUSTUS-gene-27.22	ARRDC3	prolonged	0.0170038	1.01948
maker-000014F-pred_gff_AUGUSTUS-gene-36.1	Arrdc3	prolonged	0.0222216	1.16851
maker-000013F-pred_gff_AUGUSTUS-gene-55.7	Arsa	onset	0.00143506	2.00307
maker-000013F-pred_gff_AUGUSTUS-gene-55.7	Arsa	offset	0.0140182	-1.5221
maker-000058F-pred_gff_AUGUSTUS-gene-10.5	ARSB	onset	4.28622e-05	1.25366
maker-000054F-pred_gff_AUGUSTUS-gene-7.6	ARSD	onset	0.0111592	2.02215
maker-000054F-pred_gff_AUGUSTUS-gene-7.6	ARSD	prolonged	0.000370501	-3.31254
maker-000054F-pred_gff_AUGUSTUS-gene-7.6	ARSD	offset	0.00275771	2.16228
maker-000022F-pred_gff_AUGUSTUS-gene-38.6	Arsg	onset	0.00263863	1.25244
maker-000022F-pred_gff_AUGUSTUS-gene-38.5	ARSG	onset	0.00378369	2.22264
maker-000044F-pred_gff_snap_masked-gene-23.9	Arsi	offset	0.0152603	1.51321
maker-000014F-pred_gff_AUGUSTUS-gene-30.51	arsk	offset	0.0486521	-1.56994
maker-000209F-pred_gff_AUGUSTUS-gene-13.3	ARV1	prolonged	0.0369623	1.89038
maker-000083F-pred_gff_snap_masked-gene-11.41	as	offset	0.000889159	-2.05558
maker-000081F-pred_gff_AUGUSTUS-gene-26.20	As3mt	prolonged	4.75706e-05	-2.21146
maker-000111F-pred_gff_AUGUSTUS-gene-20.0	ASAH1	prolonged	3.54876e-05	1.48912
maker-000111F-pred_gff_AUGUSTUS-gene-20.0	ASAH1	offset	0.000507567	-1.01202
maker-000247F-pred_gff_AUGUSTUS-gene-10.3	ASB12	offset	0.0291099	3.11963
maker-000122F-pred_gff_AUGUSTUS-gene-3.7	Asb13	offset	0.0132178	-1.87161
maker-000238F-pred_gff_AUGUSTUS-gene-9.26	Asb13	offset	0.030671	-1.33704
maker-000238F-pred_gff_AUGUSTUS-gene-9.27	ASB13	offset	0.0413599	-1.25091
maker-000035F-pred_gff_AUGUSTUS-gene-27.75	ASB3	prolonged	0.00964554	1.25499
maker-000283F-pred_gff_AUGUSTUS-gene-1.6	ASB5	offset	0.000740782	-1.60743
maker-000072F-pred_gff_AUGUSTUS-gene-43.1	ASB6	prolonged	0.0205779	1.36718
maker-000214F-pred_gff_AUGUSTUS-gene-12.62	Asb7	prolonged	0.0115756	1.16717
maker-000046F-pred_gff_AUGUSTUS-gene-20.57	Asb8	onset	0.00661871	1.38407
maker-000046F-pred_gff_AUGUSTUS-gene-20.57	Asb8	prolonged	0.0302315	1.53371
maker-000046F-pred_gff_AUGUSTUS-gene-20.57	Asb8	offset	0.0010633	-2.40093
maker-000026F-pred_gff_AUGUSTUS-gene-62.32	Ascc1	offset	1.30577e-05	2.51709
maker-000039F-pred_gff_AUGUSTUS-gene-53.0	ASCC2	onset	1.43357e-05	-1.77138
maker-000039F-pred_gff_AUGUSTUS-gene-53.0	ASCC2	prolonged	0.0013045	1.16627
maker-000039F-pred_gff_AUGUSTUS-gene-53.0	ASCC2	offset	0.00139334	1.14592
maker-000096F-pred_gff_AUGUSTUS-gene-23.15	asf1bb	onset	0.00666015	1.15606
maker-000095F-pred_gff_AUGUSTUS-gene-18.88	asf1bb	prolonged	0.0161376	1.13211
maker-000095F-pred_gff_AUGUSTUS-gene-18.88	asf1bb	offset	0.00285842	1.8477
maker-000096F-pred_gff_AUGUSTUS-gene-23.15	asf1bb	offset	0.031832	1.03311
maker-000066F-pred_gff_AUGUSTUS-gene-39.5	Ash1l	onset	0.00591168	-1.05085
maker-000267F-pred_gff_AUGUSTUS-gene-9.51	Ash1l	offset	0.00682488	-2.45212
maker-000267F-pred_gff_snap_masked-gene-9.64	ASH1L	offset	0.00764295	-1.09183
maker-000090F-pred_gff_genemark-gene-7.41	ASMTL	onset	0.00941963	1.44899
maker-000090F-pred_gff_genemark-gene-7.41	ASMTL	prolonged	6.31902e-06	-3.85704
maker-000090F-pred_gff_genemark-gene-7.41	ASMTL	offset	0.000200621	2.21199
maker-000212F-pred_gff_AUGUSTUS-gene-10.23	asna1	onset	5.01804e-05	-1.63522
maker-000212F-pred_gff_AUGUSTUS-gene-10.23	asna1	offset	4.11001e-05	1.8663
maker-000270F-pred_gff_AUGUSTUS-gene-6.21	asnsd1	onset	5.66068e-05	-1.59369
maker-000092F-pred_gff_AUGUSTUS-gene-34.35	aspa	prolonged	0.0207275	-1.96358
maker-000092F-pred_gff_AUGUSTUS-gene-34.35	aspa	offset	0.000769476	-2.26972
maker-000089F-pred_gff_AUGUSTUS-gene-23.3	aspdh	onset	0.0032685	1.65401
maker-000089F-pred_gff_AUGUSTUS-gene-23.3	aspdh	prolonged	0.000118463	-2.71766
maker-000018F-pred_gff_AUGUSTUS-gene-66.25	ASPG	onset	0.00359293	2.34779
maker-000018F-pred_gff_AUGUSTUS-gene-66.25	ASPG	offset	5.42703e-05	-3.8411
maker-000271F-pred_gff_snap_masked-gene-8.112	Asph	onset	0.0021045	-1.16708
maker-000110F-pred_gff_AUGUSTUS-gene-2.23	ASPH	offset	0.0227961	-2.61963
maker-000108F-pred_gff_AUGUSTUS-gene-27.0	ASPM	onset	0.00139689	2.28015
maker-000134F-pred_gff_AUGUSTUS-gene-0.4	ASPN	prolonged	0.000171567	-3.52815
maker-000134F-pred_gff_AUGUSTUS-gene-0.4	ASPN	offset	0.0001995	3.32027
maker-000055F-pred_gff_AUGUSTUS-gene-49.0	asrgl1	onset	0.0437731	1.12072
maker-000055F-pred_gff_AUGUSTUS-gene-49.0	asrgl1	offset	0.000194958	-2.75014
maker-000002F-pred_gff_AUGUSTUS-gene-45.0	ass1	prolonged	0.00345801	-1.80934
maker-000017F-pred_gff_AUGUSTUS-gene-72.4	aste1	prolonged	0.0197028	1.88804
maker-000070F-pred_gff_AUGUSTUS-gene-43.7	aste1	prolonged	0.0252625	1.0733
maker-000070F-pred_gff_AUGUSTUS-gene-43.7	aste1	offset	0.00350239	-1.42481
maker-000027F-pred_gff_AUGUSTUS-gene-56.5	at1	offset	0.0357992	6.46711
maker-000174F-pred_gff_AUGUSTUS-gene-17.0	At1g62620	prolonged	0.00301378	1.07006
maker-000036F-pred_gff_AUGUSTUS-gene-48.6	At5g50100	prolonged	0.00252595	-2.03145
maker-000124F-pred_gff_AUGUSTUS-gene-2.9	ATAD2	onset	5.78155e-05	3.22193
maker-000061F-pred_gff_AUGUSTUS-gene-3.2	atad3-a	onset	5.20418e-05	-3.00592
maker-000061F-pred_gff_AUGUSTUS-gene-3.2	atad3-a	offset	0.000189553	2.82584
maker-000132F-pred_gff_AUGUSTUS-gene-12.79	atat1	prolonged	0.00108838	-2.81422
maker-000132F-pred_gff_AUGUSTUS-gene-12.79	atat1	offset	0.0155048	1.64527
maker-000188F-pred_gff_AUGUSTUS-gene-14.171	ATCAY	onset	0.0170085	2.01216
maker-000188F-pred_gff_AUGUSTUS-gene-14.171	ATCAY	prolonged	0.00868069	-2.40136
maker-000073F-pred_gff_AUGUSTUS-gene-4.51	ATF2	prolonged	0.000178965	-1.25121
maker-000073F-pred_gff_AUGUSTUS-gene-4.51	ATF2	offset	0.000185518	1.18793
maker-000353F-pred_gff_AUGUSTUS-gene-5.93	Atf4	onset	0.000373164	-1.47151
maker-000040F-pred_gff_AUGUSTUS-gene-21.19	Atf5	offset	0.00504506	1.0177
maker-000082F-pred_gff_AUGUSTUS-gene-4.42	ATF6	onset	3.63954e-05	-2.45258
maker-000082F-pred_gff_AUGUSTUS-gene-4.42	ATF6	prolonged	0.0243742	1.11426
maker-000082F-pred_gff_AUGUSTUS-gene-4.42	ATF6	offset	0.024065	1.09676
maker-000539F-pred_gff_AUGUSTUS-gene-0.17	Atf6b	prolonged	0.000973323	1.16836
maker-000539F-pred_gff_AUGUSTUS-gene-0.17	Atf6b	offset	0.000564496	-1.2004
maker-000115F-pred_gff_AUGUSTUS-gene-9.79	atf7ip	prolonged	0.031512	1.38283
maker-000089F-pred_gff_AUGUSTUS-gene-3.22	ATF7IP2	prolonged	0.0226864	1.01426
maker-000202F-pred_gff_AUGUSTUS-gene-12.9	Atg10	onset	0.00670786	-2.04044
maker-000045F-pred_gff_AUGUSTUS-gene-20.33	atg101	onset	0.000159441	-1.59068
maker-000045F-pred_gff_AUGUSTUS-gene-20.33	atg101	prolonged	0.000844633	1.45584
maker-000045F-pred_gff_AUGUSTUS-gene-20.33	atg101	offset	0.00327961	1.27179
maker-000087F-pred_gff_AUGUSTUS-gene-5.6	atg13	prolonged	0.00201099	1.16064
maker-000177F-pred_gff_AUGUSTUS-gene-0.1	atg16	onset	0.0461828	-1.04289
maker-000372F-pred_gff_AUGUSTUS-gene-1.2	ATG16L2	offset	0.00162034	-1.8412
maker-000025F-pred_gff_snap_masked-gene-54.36	ATG2A	prolonged	0.00171269	1.23347
maker-000006F-pred_gff_AUGUSTUS-gene-38.23	atg4b	onset	0.000152381	-1.28744
maker-000006F-pred_gff_AUGUSTUS-gene-38.23	atg4b	prolonged	0.00129347	1.10282
maker-000006F-pred_gff_AUGUSTUS-gene-38.23	atg4b	offset	0.00100468	1.16364
maker-000000F-pred_gff_AUGUSTUS-gene-50.0	ATG5	prolonged	0.0165358	1.73635
maker-000027F-pred_gff_AUGUSTUS-gene-39.4	ATG7	onset	0.00177302	1.98785
maker-000027F-pred_gff_AUGUSTUS-gene-39.12	ATG7	onset	0.025278	1.08764
maker-000027F-pred_gff_AUGUSTUS-gene-39.4	ATG7	offset	0.000274172	-2.63977
maker-000031F-pred_gff_AUGUSTUS-gene-33.22	ATIC	onset	1.30627e-05	1.78308
maker-000031F-pred_gff_AUGUSTUS-gene-33.22	ATIC	prolonged	4.17876e-05	-1.81273
maker-000031F-pred_gff_AUGUSTUS-gene-33.22	ATIC	offset	0.000500063	1.25436
maker-000360F-pred_gff_AUGUSTUS-gene-4.94	Atl2	prolonged	0.0328952	2.50784
maker-000004F-pred_gff_AUGUSTUS-gene-66.3	Atl2	offset	0.000801136	1.18916
maker-000360F-pred_gff_AUGUSTUS-gene-4.94	Atl2	offset	0.0105251	-2.94162
maker-000199F-pred_gff_AUGUSTUS-gene-13.25	ATMIN	prolonged	0.0119835	1.53573
maker-000317F-pred_gff_snap_masked-gene-6.100	atnb233	prolonged	0.00539291	-1.29236
maker-000167F-pred_gff_AUGUSTUS-gene-18.60	ATP10D	onset	0.0433766	2.00467
maker-000167F-pred_gff_AUGUSTUS-gene-18.60	ATP10D	offset	0.000579186	-3.48787
maker-000108F-pred_gff_AUGUSTUS-gene-17.0	ATP11B	prolonged	0.0337689	1.814
maker-000095F-pred_gff_AUGUSTUS-gene-12.94	Atp13a1	onset	0.00266794	-1.64509
maker-000095F-pred_gff_AUGUSTUS-gene-12.94	Atp13a1	prolonged	0.0143034	1.3629
maker-000095F-pred_gff_AUGUSTUS-gene-12.94	Atp13a1	offset	0.00438452	1.74225
maker-000020F-pred_gff_AUGUSTUS-gene-32.40	Atp13a2	onset	0.000206828	1.83455
maker-000020F-pred_gff_AUGUSTUS-gene-32.40	Atp13a2	prolonged	0.00133256	-1.64924
maker-000006F-pred_gff_AUGUSTUS-gene-86.28	ATP13A3	onset	0.000186606	-1.06248
maker-000087F-pred_gff_AUGUSTUS-gene-10.4	atp1a1	prolonged	0.000543154	-1.11463
maker-000087F-pred_gff_AUGUSTUS-gene-10.4	atp1a1	offset	0.000621885	1.05021
maker-000000F-pred_gff_AUGUSTUS-gene-105.67	atp1a3	onset	0.0102613	1.70072
maker-000000F-pred_gff_AUGUSTUS-gene-105.67	atp1a3	prolonged	0.0038144	-2.30446
maker-000611F-pred_gff_AUGUSTUS-gene-0.1	ATP1B2	prolonged	0.00180763	-3.58594
maker-000472F-pred_gff_AUGUSTUS-gene-1.14	ATP1B2	prolonged	0.00217354	-3.46268
maker-000472F-pred_gff_AUGUSTUS-gene-1.14	ATP1B2	offset	0.00126207	-2.23475
maker-000611F-pred_gff_AUGUSTUS-gene-0.1	ATP1B2	offset	0.0239924	-1.47543
maker-000161F-pred_gff_AUGUSTUS-gene-16.1	atp23	prolonged	0.00701838	-1.23768
maker-000022F-pred_gff_genemark-gene-72.28	atp2a1	prolonged	0.00174295	-4.27819
maker-000089F-pred_gff_AUGUSTUS-gene-20.30	atp2a1	prolonged	0.00651932	-5.52251
maker-000089F-pred_gff_AUGUSTUS-gene-20.30	atp2a1	offset	0.00709782	5.30986
maker-000022F-pred_gff_genemark-gene-72.28	atp2a1	offset	0.00737831	3.03589
maker-000077F-pred_gff_AUGUSTUS-gene-41.2	Atp2a2	onset	6.44193e-05	-2.39769
maker-000179F-pred_gff_AUGUSTUS-gene-11.19	ATP2A2	onset	8.66113e-05	-1.97034
maker-000077F-pred_gff_AUGUSTUS-gene-41.2	Atp2a2	offset	0.00225786	1.66715
maker-000045F-pred_gff_AUGUSTUS-gene-6.5	ATP2A3	onset	0.0334554	1.67096
maker-000045F-pred_gff_AUGUSTUS-gene-6.5	ATP2A3	offset	0.00131585	-3.29412
maker-000093F-pred_gff_AUGUSTUS-gene-20.0	Atp2b1	onset	0.000246858	1.7298
maker-000093F-pred_gff_AUGUSTUS-gene-20.0	Atp2b1	prolonged	0.0023854	-1.42147
maker-000023F-pred_gff_AUGUSTUS-gene-32.39	Atp2b3	offset	0.000295466	-2.30643
maker-000017F-pred_gff_AUGUSTUS-gene-72.29	ATP2C1	offset	0.0273828	-1.76312
maker-000017F-pred_gff_AUGUSTUS-gene-19.35	atp4a	prolonged	2.63302e-06	-5.49439
maker-000017F-pred_gff_AUGUSTUS-gene-19.35	atp4a	offset	6.41468e-06	5.22245
maker-000031F-pred_gff_AUGUSTUS-gene-12.1	ATP4B	prolonged	8.88382e-05	-5.52049
maker-000031F-pred_gff_AUGUSTUS-gene-12.1	ATP4B	offset	0.000195789	4.54372
maker-000003F-pred_gff_AUGUSTUS-gene-77.18	Atp5a1	prolonged	0.000187957	-1.40486
maker-000003F-pred_gff_AUGUSTUS-gene-77.18	Atp5a1	offset	2.19275e-05	1.77988
maker-000166F-pred_gff_genemark-gene-17.15	atp5b	prolonged	8.31193e-05	-1.31752
maker-000166F-pred_gff_genemark-gene-17.15	atp5b	offset	1.28726e-05	1.6357
maker-000161F-pred_gff_AUGUSTUS-gene-6.0	ATP5C1	prolonged	0.000286327	-1.22794
maker-000161F-pred_gff_AUGUSTUS-gene-6.0	ATP5C1	offset	6.66709e-05	1.41898
maker-000082F-pred_gff_AUGUSTUS-gene-31.3	Atp5d	prolonged	0.00199983	-1.01359
maker-000082F-pred_gff_AUGUSTUS-gene-31.3	Atp5d	offset	0.00111193	1.0562
maker-000083F-pred_gff_AUGUSTUS-gene-11.6	ATP5E	offset	0.00182287	1.11064
maker-000046F-pred_gff_AUGUSTUS-gene-10.0	ATP5F1	offset	0.000579186	1.00866
maker-000063F-pred_gff_AUGUSTUS-gene-8.0	ATP5G3	prolonged	0.000285168	-1.51411
maker-000063F-pred_gff_AUGUSTUS-gene-8.0	ATP5G3	offset	4.70041e-05	1.84028
maker-000096F-pred_gff_genemark-gene-9.11	ATP5H	prolonged	0.000406792	-1.45121
maker-000095F-pred_gff_AUGUSTUS-gene-19.3	ATP5H	offset	5.76844e-05	1.6144
maker-000096F-pred_gff_genemark-gene-9.11	ATP5H	offset	6.13533e-05	1.76739
maker-000072F-pred_gff_AUGUSTUS-gene-27.13	ATP5I	offset	0.000922627	1.7233
maker-000193F-pred_gff_AUGUSTUS-gene-14.82	Atp5j	prolonged	0.00265607	-1.21333
maker-000193F-pred_gff_AUGUSTUS-gene-14.82	Atp5j	offset	0.000135419	1.7272
maker-000024F-pred_gff_AUGUSTUS-gene-41.4	Atp5j2	prolonged	0.00884494	-1.08815
maker-000024F-pred_gff_AUGUSTUS-gene-41.4	Atp5j2	offset	0.00940511	1.04125
maker-000045F-pred_gff_AUGUSTUS-gene-9.20	ATP5L	prolonged	0.00938334	-1.1185
maker-000079F-pred_gff_AUGUSTUS-gene-5.43	ATP5O	prolonged	0.000738304	-1.29808
maker-000079F-pred_gff_AUGUSTUS-gene-5.43	ATP5O	offset	0.00322639	1.02115
maker-000029F-pred_gff_AUGUSTUS-gene-12.2	ATP5S	onset	0.000958066	1.35274
maker-000029F-pred_gff_AUGUSTUS-gene-12.2	ATP5S	prolonged	0.00159753	-1.37757
maker-000029F-pred_gff_AUGUSTUS-gene-12.2	ATP5S	offset	0.00602342	1.09225
maker-000036F-pred_gff_AUGUSTUS-gene-5.17	ATP6AP1	prolonged	0.0224884	1.72322
maker-000036F-pred_gff_AUGUSTUS-gene-5.17	ATP6AP1	offset	0.00920811	-1.94088
maker-000014F-pred_gff_AUGUSTUS-gene-66.1	ATP6V0A2	onset	2.99958e-05	-1.89374
maker-000014F-pred_gff_AUGUSTUS-gene-66.1	ATP6V0A2	prolonged	0.00155572	1.31735
maker-000022F-pred_gff_AUGUSTUS-gene-56.2	ATP6V0C	offset	0.00054347	1.03505
maker-000008F-pred_gff_AUGUSTUS-gene-80.35	ATP6V1A	onset	0.00474399	-1.02933
maker-000008F-pred_gff_AUGUSTUS-gene-80.35	ATP6V1A	offset	0.00752035	1.02984
maker-000013F-pred_gff_snap_masked-gene-71.29	ATP6V1E1	onset	0.000297588	2.02099
maker-000313F-pred_gff_AUGUSTUS-gene-6.8	ATP6V1G1	offset	0.00211544	1.29247
maker-000010F-pred_gff_AUGUSTUS-gene-58.41	Atp8a2	onset	9.0613e-06	2.43932
maker-000010F-pred_gff_AUGUSTUS-gene-58.41	Atp8a2	prolonged	0.000553517	-1.71925
maker-000010F-pred_gff_AUGUSTUS-gene-58.41	Atp8a2	offset	0.000166684	-1.76735
maker-000510F-pred_gff_AUGUSTUS-gene-0.2	atp8b1	prolonged	0.017819	-1.9231
maker-000510F-pred_gff_AUGUSTUS-gene-0.2	atp8b1	offset	0.00269135	2.63183
maker-000003F-pred_gff_AUGUSTUS-gene-5.19	ATP8B2	offset	0.0182175	-2.23251
maker-000036F-pred_gff_AUGUSTUS-gene-7.30	ATP9A	onset	4.86352e-06	2.9788
maker-000036F-pred_gff_AUGUSTUS-gene-7.30	ATP9A	prolonged	0.0322329	-1.12835
maker-000160F-pred_gff_AUGUSTUS-gene-12.18	atp9b	onset	0.00106724	-1.06408
maker-000278F-pred_gff_genemark-gene-4.42	atpaf1	prolonged	0.000617517	-1.32075
maker-000278F-pred_gff_genemark-gene-4.42	atpaf1	offset	0.00121575	1.16097
maker-000022F-pred_gff_AUGUSTUS-gene-29.0	Atpaf2	onset	0.000416436	-2.18524
maker-000022F-pred_gff_AUGUSTUS-gene-29.0	Atpaf2	offset	0.0115723	1.61279
maker-000016F-pred_gff_AUGUSTUS-gene-26.26	atraid	onset	0.00107111	1.94419
maker-000117F-pred_gff_AUGUSTUS-gene-12.10	Atrnl1	onset	1.54772e-05	2.02099
maker-000117F-pred_gff_AUGUSTUS-gene-12.10	Atrnl1	offset	0.00014512	-1.70033
maker-000008F-pred_gff_AUGUSTUS-gene-105.3	ATRX	onset	0.000308186	-1.19797
maker-000008F-pred_gff_AUGUSTUS-gene-105.3	ATRX	prolonged	3.37076e-05	1.91368
maker-000097F-pred_gff_AUGUSTUS-gene-25.7	Atxn1	offset	0.0177383	-1.98166
maker-000022F-pred_gff_AUGUSTUS-gene-71.1	Atxn2l	offset	0.00638708	1.15175
maker-000024F-pred_gff_AUGUSTUS-gene-13.26	Atxn2l	offset	0.0155048	-1.73799
maker-000011F-pred_gff_AUGUSTUS-gene-34.0	ATXN7	prolonged	0.0038043	2.44389
maker-000011F-pred_gff_AUGUSTUS-gene-34.0	ATXN7	offset	0.000495429	-3.02522
maker-000049F-pred_gff_AUGUSTUS-gene-4.31	Atxn7	offset	0.0425318	-2.34194
maker-000022F-pred_gff_AUGUSTUS-gene-77.22	atxn7l3	offset	0.00367529	-2.17554
maker-000128F-pred_gff_AUGUSTUS-gene-22.6	AUH	onset	2.53561e-06	2.71106
maker-000128F-pred_gff_AUGUSTUS-gene-22.6	AUH	prolonged	0.00425565	-1.28951
maker-000027F-pred_gff_AUGUSTUS-gene-20.4	aurka-b	onset	0.000147331	3.8983
maker-000036F-pred_gff_AUGUSTUS-gene-44.29	Aurkaip1	onset	0.000510737	-1.33844
maker-000036F-pred_gff_AUGUSTUS-gene-44.29	Aurkaip1	offset	1.30577e-05	2.35845
maker-000104F-pred_gff_AUGUSTUS-gene-3.1	aurkb	onset	2.08322e-05	4.60129
maker-000026F-pred_gff_AUGUSTUS-gene-16.6	AUTS2	prolonged	0.00774624	1.04057
maker-000045F-pred_gff_AUGUSTUS-gene-18.22	AUTS2	prolonged	0.0410661	-1.41664
maker-000072F-pred_gff_AUGUSTUS-gene-19.51	AUTS2	offset	0.0027573	-1.47626
maker-000026F-pred_gff_AUGUSTUS-gene-16.6	AUTS2	offset	0.00786418	1.07706
maker-000045F-pred_gff_AUGUSTUS-gene-18.22	AUTS2	offset	0.0198287	1.62805
maker-000072F-pred_gff_AUGUSTUS-gene-19.44	Auts2	offset	0.040002	-1.26982
maker-000367F-pred_gff_AUGUSTUS-gene-3.9	Aven	prolonged	0.0435521	-1.0164
maker-000061F-pred_gff_AUGUSTUS-gene-35.2	AVIL	prolonged	0.00301839	-2.20391
maker-000061F-pred_gff_AUGUSTUS-gene-35.2	AVIL	offset	0.0276369	1.45589
maker-000047F-pred_gff_AUGUSTUS-gene-16.24	Avl9	offset	0.000587835	-2.28826
maker-000019F-pred_gff_AUGUSTUS-gene-5.78	ax1	prolonged	0.000376347	-1.92052
maker-000019F-pred_gff_AUGUSTUS-gene-5.78	ax1	offset	8.09058e-05	2.29689
maker-000036F-pred_gff_AUGUSTUS-gene-42.0	AX2	prolonged	0.00184121	2.17477
maker-000036F-pred_gff_AUGUSTUS-gene-42.0	AX2	offset	0.0189963	2.00757
maker-000183F-pred_gff_AUGUSTUS-gene-10.0	axin1	prolonged	0.00144396	1.48462
maker-000121F-pred_gff_AUGUSTUS-gene-17.1	AXL	offset	0.00413849	-3.28873
maker-000000F-pred_gff_AUGUSTUS-gene-146.33	AZI2	prolonged	0.00388637	1.26042
maker-000152F-pred_gff_AUGUSTUS-gene-4.64	Azin1	offset	0.0159422	1.47214
maker-000151F-pred_gff_AUGUSTUS-gene-5.105	b2m	offset	0.00174365	-1.77909
maker-000032F-pred_gff_AUGUSTUS-gene-13.1	b3galnt2	onset	0.0133745	1.40095
maker-000032F-pred_gff_AUGUSTUS-gene-13.1	b3galnt2	prolonged	0.015634	-1.50183
maker-000100F-pred_gff_AUGUSTUS-gene-23.2	B3GALT2	prolonged	0.00181503	-2.63048
maker-000100F-pred_gff_AUGUSTUS-gene-23.2	B3GALT2	offset	0.0060617	2.11645
maker-000007F-pred_gff_AUGUSTUS-gene-54.6	B3GALT2	offset	0.0218866	2.5957
maker-000118F-pred_gff_AUGUSTUS-gene-5.37	B3galt6	prolonged	0.00562949	1.59145
maker-000005F-pred_gff_AUGUSTUS-gene-65.42	B3gat3	prolonged	0.0297352	-1.69168
maker-000015F-pred_gff_AUGUSTUS-gene-62.25	B3GLCT	onset	0.000931082	1.94157
maker-000015F-pred_gff_AUGUSTUS-gene-62.25	B3GLCT	prolonged	0.000637737	-2.23009
maker-000121F-pred_gff_AUGUSTUS-gene-15.42	B3T2	onset	0.0203571	1.17691
maker-000299F-pred_gff_AUGUSTUS-gene-1.1	B3T2	offset	0.00298428	1.4076
maker-000007F-pred_gff_AUGUSTUS-gene-58.1	b3t5a	onset	0.0307064	1.36652
maker-000007F-pred_gff_AUGUSTUS-gene-58.1	b3t5a	offset	0.0205782	-1.91843
maker-000175F-pred_gff_AUGUSTUS-gene-12.28	B4	onset	0.000311232	1.15909
maker-000236F-pred_gff_AUGUSTUS-gene-1.17	B4GALNT1	onset	0.0488467	1.66098
maker-000063F-pred_gff_AUGUSTUS-gene-25.18	B4GALNT1	prolonged	0.000563623	-3.35531
maker-000063F-pred_gff_AUGUSTUS-gene-25.18	B4GALNT1	offset	0.00105827	2.96479
maker-000098F-pred_gff_AUGUSTUS-gene-27.46	B4galnt3	prolonged	0.00304335	-3.18207
maker-000098F-pred_gff_AUGUSTUS-gene-27.46	B4galnt3	offset	0.026112	2.03861
maker-000332F-pred_gff_genemark-gene-1.6	B4GALT1	prolonged	0.0370502	1.42979
maker-000084F-pred_gff_AUGUSTUS-gene-17.10	B4GALT7	onset	3.83175e-05	-2.01206
maker-000084F-pred_gff_AUGUSTUS-gene-17.10	B4GALT7	prolonged	0.000556883	1.66724
maker-000084F-pred_gff_AUGUSTUS-gene-17.10	B4GALT7	offset	0.00874261	1.30377
maker-000165F-pred_gff_AUGUSTUS-gene-5.0	b4gat1	offset	0.000413624	-2.14555
maker-000089F-pred_gff_AUGUSTUS-gene-10.2	b9d1	onset	0.00609927	-1.24439
maker-000089F-pred_gff_AUGUSTUS-gene-10.2	b9d1	offset	0.00150493	1.90171
maker-000019F-pred_gff_AUGUSTUS-gene-25.20	Baat	prolonged	0.0371961	1.15722
maker-000019F-pred_gff_AUGUSTUS-gene-25.20	Baat	offset	0.00853974	-1.45957
maker-000101F-pred_gff_AUGUSTUS-gene-27.24	babam2	onset	0.00558906	1.02992
maker-000015F-pred_gff_AUGUSTUS-gene-72.15	Bach1	prolonged	0.000198806	1.48816
maker-000008F-pred_gff_genemark-gene-57.4	Bach1	prolonged	0.00721527	-1.31543
maker-000016F-pred_gff_genemark-gene-4.7	BACH2	onset	0.00128586	2.20052
maker-000016F-pred_gff_genemark-gene-4.7	BACH2	offset	0.0165509	-1.61467
maker-000205F-pred_gff_AUGUSTUS-gene-8.1	BAG1	offset	0.00357709	1.25841
maker-000216F-pred_gff_AUGUSTUS-gene-1.4	BAG3	onset	1.62914e-06	-2.27433
maker-000216F-pred_gff_AUGUSTUS-gene-1.3	BAG3	onset	0.0103015	-1.65158
maker-000216F-pred_gff_AUGUSTUS-gene-1.4	BAG3	prolonged	0.000156375	1.5115
maker-000216F-pred_gff_AUGUSTUS-gene-1.3	BAG3	prolonged	0.00444494	2.31693
maker-000014F-pred_gff_AUGUSTUS-gene-1.17	Bag4	onset	0.0453931	-1.01591
maker-000014F-pred_gff_AUGUSTUS-gene-1.17	Bag4	offset	0.0495291	-1.0808
maker-000000F-pred_gff_AUGUSTUS-gene-6.16	BAG6	onset	0.000143022	-1.20184
maker-000022F-pred_gff_AUGUSTUS-gene-37.34	Bahcc1	onset	0.0160999	1.02959
maker-000022F-pred_gff_AUGUSTUS-gene-37.34	Bahcc1	offset	0.00278091	-1.4971
maker-000018F-pred_gff_AUGUSTUS-gene-76.14	Bahd1	onset	3.20552e-06	-2.06598
maker-000018F-pred_gff_AUGUSTUS-gene-76.14	Bahd1	prolonged	8.87181e-05	1.63243
maker-000095F-pred_gff_AUGUSTUS-gene-23.2	BAIAP2	offset	0.00198203	-1.75938
maker-000022F-pred_gff_AUGUSTUS-gene-33.19	Baiap2l1	prolonged	0.00453151	-2.16109
maker-000022F-pred_gff_AUGUSTUS-gene-33.19	Baiap2l1	offset	0.0264279	-1.28587
maker-000063F-pred_gff_AUGUSTUS-gene-5.30	baiap2l2	onset	0.000293664	2.17823
maker-000063F-pred_gff_AUGUSTUS-gene-5.30	baiap2l2	prolonged	0.00731036	-1.60135
maker-000013F-pred_gff_AUGUSTUS-gene-39.0	banp	prolonged	0.000178965	1.23082
maker-000027F-pred_gff_AUGUSTUS-gene-72.34	bap1	prolonged	0.000186728	1.95643
maker-000076F-pred_gff_AUGUSTUS-gene-5.76	BAP18	onset	0.0224863	1.28796
maker-000033F-pred_gff_AUGUSTUS-gene-22.22	BARX2	prolonged	0.00270754	-2.21806
maker-000033F-pred_gff_AUGUSTUS-gene-22.22	BARX2	offset	0.00164294	2.31064
maker-000163F-pred_gff_AUGUSTUS-gene-6.0	BAX	onset	0.00297986	-1.10771
maker-000163F-pred_gff_AUGUSTUS-gene-6.0	BAX	offset	0.00569304	1.11588
maker-000262F-pred_gff_AUGUSTUS-gene-3.3	BAX	offset	0.00738003	1.0268
maker-000030F-pred_gff_AUGUSTUS-gene-13.9	BAZ1A	onset	0.00103018	-1.55079
maker-000112F-pred_gff_AUGUSTUS-gene-12.18	baz1b	onset	0.0196076	-1.0508
maker-000112F-pred_gff_AUGUSTUS-gene-12.18	baz1b	offset	0.00190012	1.80429
maker-000450F-pred_gff_AUGUSTUS-gene-1.8	BCAN	offset	0.0458344	-1.31296
maker-000203F-pred_gff_snap_masked-gene-8.17	BCAP31	onset	0.000747924	-1.28945
maker-000203F-pred_gff_snap_masked-gene-8.17	BCAP31	offset	0.000377927	1.46694
maker-000108F-pred_gff_AUGUSTUS-gene-26.51	bcar3	prolonged	0.00369394	-2.07093
maker-000020F-pred_gff_AUGUSTUS-gene-32.20	bcas2	offset	0.0210781	1.21629
maker-000026F-pred_gff_AUGUSTUS-gene-53.0	bccip	onset	4.86352e-06	-2.30491
maker-000026F-pred_gff_AUGUSTUS-gene-53.0	bccip	offset	2.37649e-05	2.18512
maker-000338F-pred_gff_AUGUSTUS-gene-5.57	bcdin3d	offset	0.0105793	1.62745
maker-000121F-pred_gff_AUGUSTUS-gene-15.0	BCKDHA	prolonged	0.000975008	-1.3978
maker-000149F-pred_gff_AUGUSTUS-gene-3.4	BCKDHB	onset	0.000155611	1.31796
maker-000149F-pred_gff_AUGUSTUS-gene-3.4	BCKDHB	prolonged	0.00282785	-1.01434
maker-000305F-pred_gff_AUGUSTUS-gene-6.53	BCL11A	prolonged	0.00767714	-4.04795
maker-000305F-pred_gff_AUGUSTUS-gene-6.53	BCL11A	offset	0.0331352	2.73337
maker-000021F-pred_gff_AUGUSTUS-gene-17.32	Bcl2	offset	0.00367529	-2.29372
maker-000049F-pred_gff_AUGUSTUS-gene-29.2	BCL2L1	prolonged	0.00641903	1.60004
maker-000019F-pred_gff_AUGUSTUS-gene-67.30	BCL2L13	onset	0.0329749	1.08113
maker-000019F-pred_gff_AUGUSTUS-gene-67.30	BCL2L13	prolonged	0.000437626	-2.17484
maker-000007F-pred_gff_AUGUSTUS-gene-61.34	Bcl6	prolonged	0.0254364	-1.00578
maker-000035F-pred_gff_AUGUSTUS-gene-27.87	BCL6	offset	0.00515834	-2.29428
maker-000076F-pred_gff_AUGUSTUS-gene-25.10	BCL6B	onset	0.0152437	1.26412
maker-000073F-pred_gff_AUGUSTUS-gene-22.9	BCL9	prolonged	0.00233865	1.8362
maker-000121F-pred_gff_AUGUSTUS-gene-11.44	bcl9l	prolonged	0.0272636	1.38618
maker-000463F-pred_gff_AUGUSTUS-gene-1.0	BCO1	onset	0.00135181	1.28646
maker-000463F-pred_gff_AUGUSTUS-gene-1.0	BCO1	offset	0.000139324	-1.77678
maker-000040F-pred_gff_AUGUSTUS-gene-24.2	Bco2	offset	0.00191631	2.48335
maker-000424F-pred_gff_AUGUSTUS-gene-2.20	Bcor	prolonged	0.0381956	1.81668
maker-000090F-pred_gff_AUGUSTUS-gene-21.15	Bcor	offset	0.000169488	-1.59905
maker-000424F-pred_gff_AUGUSTUS-gene-2.20	Bcor	offset	0.0179318	-2.04262
maker-000002F-pred_gff_genemark-gene-0.12	Bcr	prolonged	0.020288	-1.98204
maker-000002F-pred_gff_genemark-gene-0.12	Bcr	offset	0.044482	1.60671
maker-000270F-pred_gff_AUGUSTUS-gene-5.101	bcs1l	offset	0.00656388	1.99084
maker-000053F-pred_gff_AUGUSTUS-gene-43.20	bdh2	onset	0.000638051	1.2573
maker-000053F-pred_gff_AUGUSTUS-gene-43.20	bdh2	prolonged	0.00167631	-1.21165
maker-000180F-pred_gff_snap_masked-gene-16.21	Bdkrb2	onset	0.0230954	1.00798
maker-000180F-pred_gff_snap_masked-gene-16.21	Bdkrb2	offset	0.0149946	-1.39988
maker-000002F-pred_gff_AUGUSTUS-gene-119.38	Bdp1	onset	0.00195408	-1.25132
maker-000002F-pred_gff_AUGUSTUS-gene-119.38	Bdp1	prolonged	0.000178965	2.05046
maker-000101F-pred_gff_AUGUSTUS-gene-3.15	BEND3	prolonged	0.0268027	1.27468
maker-000104F-pred_gff_AUGUSTUS-gene-9.7	BEND4	offset	0.00983064	-3.15373
maker-000489F-pred_gff_AUGUSTUS-gene-1.0	bend5	onset	0.0355281	-2.61155
maker-000127F-pred_gff_AUGUSTUS-gene-16.1	bet1l	prolonged	0.00233108	1.90856
maker-000183F-pred_gff_AUGUSTUS-gene-8.0	BFAR	onset	0.00395206	1.3001
maker-000183F-pred_gff_AUGUSTUS-gene-8.0	BFAR	prolonged	0.00225239	1.63868
maker-000183F-pred_gff_AUGUSTUS-gene-8.0	BFAR	offset	6.70661e-05	-2.45709
maker-000022F-pred_gff_AUGUSTUS-gene-33.4	Bhlha15	onset	0.0150938	-1.72442
maker-000049F-pred_gff_AUGUSTUS-gene-36.24	Bhlhe40	onset	3.28652e-05	-2.25336
maker-000061F-pred_gff_AUGUSTUS-gene-28.3	Bhlhe40	prolonged	0.000230119	2.337
maker-000061F-pred_gff_AUGUSTUS-gene-28.3	Bhlhe40	offset	0.000250153	-2.23069
maker-000014F-pred_gff_AUGUSTUS-gene-51.5	bhmt	onset	0.000205261	2.68055
maker-000014F-pred_gff_AUGUSTUS-gene-51.5	bhmt	prolonged	3.77192e-05	-3.66053
maker-000003F-pred_gff_AUGUSTUS-gene-70.51	bhmt	prolonged	0.0115303	-1.4562
maker-000058F-pred_gff_AUGUSTUS-gene-10.2	bhmt	prolonged	0.0340553	-1.57789
maker-000003F-pred_gff_AUGUSTUS-gene-70.51	bhmt	offset	0.0177643	1.30309
maker-000268F-pred_gff_AUGUSTUS-gene-5.3	BICD2	offset	0.0021315	-2.8375
maker-000081F-pred_gff_AUGUSTUS-gene-31.27	Bicdl1	onset	0.0416022	1.06975
maker-000008F-pred_gff_AUGUSTUS-gene-70.7	bicdl2	offset	0.0411737	2.4726
maker-000030F-pred_gff_AUGUSTUS-gene-64.3	BICRA	onset	0.0168752	-1.35321
maker-000030F-pred_gff_AUGUSTUS-gene-64.3	BICRA	offset	0.00910677	1.92194
maker-000258F-pred_gff_AUGUSTUS-gene-4.78	Bin1	prolonged	0.00488767	-2.74697
maker-000258F-pred_gff_AUGUSTUS-gene-4.78	Bin1	offset	0.0126671	2.22677
maker-000036F-pred_gff_AUGUSTUS-gene-29.11	Bin2	prolonged	0.0304413	-1.90808
maker-000055F-pred_gff_genemark-gene-11.24	BIRC6	offset	0.0414009	-1.8289
maker-000116F-pred_gff_AUGUSTUS-gene-8.0	birc7-a	offset	0.0071532	-2.87442
maker-000006F-pred_gff_AUGUSTUS-gene-23.0	bivm	offset	0.0122354	-1.48449
maker-000098F-pred_gff_AUGUSTUS-gene-11.32	blm	onset	0.0110306	1.12912
maker-000098F-pred_gff_AUGUSTUS-gene-11.32	blm	offset	0.040814	1.2231
maker-000033F-pred_gff_AUGUSTUS-gene-37.1	BLMH	offset	0.000948784	1.24568
maker-000055F-pred_gff_AUGUSTUS-gene-20.2	Blnk	prolonged	0.00645483	1.75487
maker-000097F-pred_gff_AUGUSTUS-gene-21.24	BLOC1S4	onset	0.00044023	-1.07131
maker-000097F-pred_gff_AUGUSTUS-gene-21.24	BLOC1S4	prolonged	0.000187957	1.39392
maker-000155F-pred_gff_AUGUSTUS-gene-2.1	bloc1s5	prolonged	0.00143054	2.43073
maker-000155F-pred_gff_AUGUSTUS-gene-2.1	bloc1s5	offset	0.0385553	-1.46821
maker-000031F-pred_gff_AUGUSTUS-gene-50.0	BLOC1S6	prolonged	0.0158764	1.10354
maker-000031F-pred_gff_AUGUSTUS-gene-40.36	BLOM7	onset	0.00100234	-1.29465
maker-000031F-pred_gff_AUGUSTUS-gene-40.36	BLOM7	prolonged	0.00324067	1.22539
maker-000003F-pred_gff_AUGUSTUS-gene-36.2	BLVRB	prolonged	0.00274328	-1.26657
maker-000031F-pred_gff_AUGUSTUS-gene-10.32	BLZF1	prolonged	0.00526862	1.05797
maker-000031F-pred_gff_AUGUSTUS-gene-10.32	BLZF1	offset	0.000499209	1.57355
maker-000432F-pred_gff_AUGUSTUS-gene-1.0	bmb	onset	0.000478388	2.35762
maker-000432F-pred_gff_AUGUSTUS-gene-1.0	bmb	prolonged	0.00155086	-2.24802
maker-000432F-pred_gff_AUGUSTUS-gene-1.0	bmb	offset	0.0243424	1.3121
maker-000016F-pred_gff_AUGUSTUS-gene-28.1	Bmf	prolonged	0.0123998	-1.16607
maker-000010F-pred_gff_AUGUSTUS-gene-90.22	Bmi1	onset	0.0315292	1.28837
maker-000014F-pred_gff_AUGUSTUS-gene-17.1	BMP1	offset	0.00983064	-1.24805
maker-000179F-pred_gff_AUGUSTUS-gene-16.4	Bmp10	prolonged	0.0120892	1.79239
maker-000179F-pred_gff_AUGUSTUS-gene-16.4	Bmp10	offset	0.000210265	-2.88255
maker-000001F-pred_gff_AUGUSTUS-gene-51.3	bmp2	prolonged	0.0169025	1.5953
maker-000039F-pred_gff_AUGUSTUS-gene-37.0	Bmp2k	prolonged	0.00172027	1.07822
maker-000039F-pred_gff_AUGUSTUS-gene-37.0	Bmp2k	offset	0.00174501	-1.04417
maker-000039F-pred_gff_AUGUSTUS-gene-44.14	bmp3	offset	0.00906878	-1.36797
maker-000029F-pred_gff_genemark-gene-60.17	BMP4	offset	0.0415933	-1.10229
maker-000155F-pred_gff_AUGUSTUS-gene-4.71	Bmp7	prolonged	0.01264	1.72827
maker-000155F-pred_gff_AUGUSTUS-gene-4.71	Bmp7	offset	6.0862e-05	-3.26124
maker-000146F-pred_gff_AUGUSTUS-gene-15.47	Bmpr1a	offset	0.000791286	-2.47451
maker-000166F-pred_gff_AUGUSTUS-gene-6.12	BMPR2	onset	0.00617711	1.16641
maker-000166F-pred_gff_AUGUSTUS-gene-6.12	BMPR2	offset	0.0011001	-1.49493
maker-000035F-pred_gff_AUGUSTUS-gene-43.0	BMS1	onset	7.23519e-06	-2.30514
maker-000079F-pred_gff_genemark-gene-36.20	BNIP1	onset	0.000195363	-1.64829
maker-000079F-pred_gff_genemark-gene-36.20	BNIP1	offset	0.00035422	1.77323
maker-000014F-pred_gff_AUGUSTUS-gene-5.2	BNIP3L	offset	0.00737635	-1.16541
maker-000000F-pred_gff_AUGUSTUS-gene-112.0	BNIPL	prolonged	0.0355476	-1.45405
maker-000000F-pred_gff_AUGUSTUS-gene-112.0	BNIPL	offset	0.00127973	2.74266
maker-000008F-pred_gff_AUGUSTUS-gene-31.4	Bod1	onset	0.00155102	-1.18316
maker-000008F-pred_gff_AUGUSTUS-gene-31.4	Bod1	offset	0.00679726	1.01671
maker-000104F-pred_gff_AUGUSTUS-gene-3.2	BOD1L1	prolonged	0.000502629	1.53373
maker-000006F-pred_gff_AUGUSTUS-gene-82.23	boka	onset	0.0132913	1.65129
maker-000266F-pred_gff_AUGUSTUS-gene-5.6	Bola2	prolonged	0.0082176	-1.41653
maker-000266F-pred_gff_AUGUSTUS-gene-5.6	Bola2	offset	0.00874261	1.37032
maker-000160F-pred_gff_AUGUSTUS-gene-8.20	bop1	onset	1.92651e-05	-2.28694
maker-000160F-pred_gff_AUGUSTUS-gene-8.20	bop1	offset	0.000140023	2.11358
maker-000004F-pred_gff_AUGUSTUS-gene-48.9	bora	onset	0.000254383	3.40741
maker-000182F-pred_gff_AUGUSTUS-gene-8.0	BORCS6	prolonged	0.00282245	1.01593
maker-000103F-pred_gff_snap_masked-gene-29.54	BPHL	onset	6.48262e-05	2.02441
maker-000103F-pred_gff_snap_masked-gene-29.54	BPHL	prolonged	0.00706566	-1.28746
maker-000083F-pred_gff_AUGUSTUS-gene-12.14	BPI	onset	0.000129061	2.95949
maker-000136F-pred_gff_genemark-gene-1.28	BPI	onset	0.00230994	-2.96573
maker-000136F-pred_gff_AUGUSTUS-gene-1.1	BPI	onset	0.0038015	1.3679
maker-000136F-pred_gff_genemark-gene-1.28	BPI	prolonged	0.00277175	3.4141
maker-000083F-pred_gff_AUGUSTUS-gene-12.14	BPI	offset	0.0363278	-1.50732
maker-000109F-pred_gff_AUGUSTUS-gene-17.52	BPNT1	onset	0.0358449	1.01613
maker-000109F-pred_gff_AUGUSTUS-gene-17.52	BPNT1	prolonged	0.00440404	-1.53895
maker-000173F-pred_gff_AUGUSTUS-gene-8.15	BPTF	offset	0.00234074	-1.93056
maker-000058F-pred_gff_AUGUSTUS-gene-47.2	Brap	prolonged	0.0149577	1.00111
maker-000117F-pred_gff_AUGUSTUS-gene-17.31	BRCA1	onset	0.0110718	2.07029
maker-000015F-pred_gff_AUGUSTUS-gene-67.51	BRCA2	onset	0.000958644	2.42381
maker-000127F-pred_gff_AUGUSTUS-gene-11.0	BRD1	offset	0.00433241	1.13483
maker-000051F-pred_gff_AUGUSTUS-gene-50.19	BRD3	prolonged	0.0402592	1.09083
maker-000095F-pred_gff_AUGUSTUS-gene-10.29	brd4	prolonged	0.0186641	1.93573
maker-000183F-pred_gff_genemark-gene-4.18	brd4	offset	0.00277475	-2.10788
maker-000107F-pred_gff_AUGUSTUS-gene-5.35	Brd7	prolonged	0.00459331	1.02397
maker-000017F-pred_gff_genemark-gene-26.34	brd9	prolonged	0.0441434	1.34465
maker-000030F-pred_gff_AUGUSTUS-gene-32.33	Brf1	prolonged	0.00070259	-3.22739
maker-000030F-pred_gff_AUGUSTUS-gene-32.33	Brf1	offset	0.000148004	4.12415
maker-000088F-pred_gff_snap_masked-gene-31.41	BRIP1	prolonged	0.00308328	2.64875
maker-000088F-pred_gff_snap_masked-gene-31.61	BRIP1	prolonged	0.0105973	1.49144
maker-000088F-pred_gff_AUGUSTUS-gene-31.26	Brip1	prolonged	0.0435384	1.97375
maker-000002F-pred_gff_AUGUSTUS-gene-68.2	BRIX1	onset	2.53752e-05	-2.6694
maker-000002F-pred_gff_AUGUSTUS-gene-68.2	BRIX1	offset	0.000150871	2.55057
maker-000027F-pred_gff_AUGUSTUS-gene-59.1	brk1	prolonged	0.00269065	-1.17442
maker-000001F-pred_gff_AUGUSTUS-gene-24.4	brms1la	onset	0.00430673	-1.61965
maker-000239F-pred_gff_AUGUSTUS-gene-1.0	brms1la	prolonged	0.00466082	2.80499
maker-000001F-pred_gff_AUGUSTUS-gene-24.4	brms1la	prolonged	0.0268924	1.29139
maker-000239F-pred_gff_AUGUSTUS-gene-1.0	brms1la	offset	0.00538091	-2.69481
maker-000268F-pred_gff_AUGUSTUS-gene-5.56	Brpf1	prolonged	0.00148545	1.59181
maker-000027F-pred_gff_AUGUSTUS-gene-52.79	BRPF3	onset	0.0196618	1.67816
maker-000033F-pred_gff_AUGUSTUS-gene-15.25	BRWD1	prolonged	0.00010483	1.45345
maker-000008F-pred_gff_AUGUSTUS-gene-106.2	BRWD3	prolonged	0.00494854	1.82691
maker-000008F-pred_gff_AUGUSTUS-gene-106.3	Brwd3	prolonged	0.0301434	2.12295
maker-000013F-pred_gff_AUGUSTUS-gene-10.2	BSCL2	onset	0.0187332	2.28596
maker-000013F-pred_gff_AUGUSTUS-gene-10.2	BSCL2	offset	0.0186121	-2.74439
maker-000082F-pred_gff_AUGUSTUS-gene-30.0	BSG	offset	0.00864284	-1.36887
maker-000055F-pred_gff_AUGUSTUS-gene-19.0	BTAF1	prolonged	0.00550704	1.50615
maker-000031F-pred_gff_AUGUSTUS-gene-38.3	BTBD1	offset	0.00738368	-1.10311
maker-000505F-pred_gff_AUGUSTUS-gene-1.6	BTBD10	onset	0.00296943	-1.31541
maker-000505F-pred_gff_AUGUSTUS-gene-1.6	BTBD10	prolonged	0.00244447	1.49341
maker-000013F-pred_gff_AUGUSTUS-gene-8.43	btbd11b	offset	0.0105998	-1.72486
maker-000006F-pred_gff_AUGUSTUS-gene-70.32	Btbd8	prolonged	0.000470935	1.83423
maker-000361F-pred_gff_snap_masked-gene-3.46	BTBD9	onset	0.00604731	-1.06931
maker-000361F-pred_gff_snap_masked-gene-3.46	BTBD9	prolonged	0.000181487	2.04944
maker-000070F-pred_gff_genemark-gene-40.23	btd	onset	0.0275782	1.10586
maker-000070F-pred_gff_genemark-gene-40.23	btd	offset	0.000214489	-2.3505
maker-000110F-pred_gff_AUGUSTUS-gene-25.19	btf3l4	onset	0.000148223	-1.47503
maker-000110F-pred_gff_AUGUSTUS-gene-25.19	btf3l4	offset	6.70662e-05	1.72511
maker-000019F-pred_gff_AUGUSTUS-gene-76.18	BTG1	offset	0.00900468	-2.21015
maker-000017F-pred_gff_AUGUSTUS-gene-47.4	Btg3	prolonged	4.75706e-05	-3.75369
maker-000045F-pred_gff_AUGUSTUS-gene-19.6	BTG3	prolonged	0.0104129	-1.76451
maker-000017F-pred_gff_AUGUSTUS-gene-47.4	Btg3	offset	0.0056488	-1.86402
maker-000343F-pred_gff_AUGUSTUS-gene-3.1	BTN1A1	onset	0.0224533	-1.7421
maker-000192F-pred_gff_AUGUSTUS-gene-9.0	BTN1A1	offset	0.00152454	-1.36484
maker-000340F-pred_gff_AUGUSTUS-gene-5.76	BTN2A1	onset	0.0198665	2.18603
maker-000005F-pred_gff_AUGUSTUS-gene-113.0	BTN2A2	onset	1.01604e-05	5.28257
maker-000231F-pred_gff_AUGUSTUS-gene-11.0	BTN2A2	onset	0.000301431	3.24476
maker-000231F-pred_gff_AUGUSTUS-gene-11.142	BTN2A2	onset	0.00465578	2.51333
maker-000292F-pred_gff_AUGUSTUS-gene-3.1	BTN2A2	onset	0.0321217	1.31246
maker-000475F-pred_gff_AUGUSTUS-gene-1.64	Btn2a2	onset	0.0467068	-2.51702
maker-000005F-pred_gff_AUGUSTUS-gene-113.0	BTN2A2	prolonged	0.0194507	-2.56206
maker-000494F-pred_gff_genemark-gene-1.79	BTN2A2	prolonged	0.0264035	1.28621
maker-000005F-pred_gff_AUGUSTUS-gene-113.0	BTN2A2	offset	6.66709e-05	-3.77578
maker-000846F-pred_gff_augustus_masked-gene-0.7	BTN2A2	offset	0.0239703	-2.59233
maker-000005F-pred_gff_AUGUSTUS-gene-113.1	BTN3A3	onset	0.000658859	3.68029
maker-000343F-pred_gff_AUGUSTUS-gene-3.21	BTN3A3	onset	0.0177614	1.75537
maker-000005F-pred_gff_AUGUSTUS-gene-113.1	BTN3A3	offset	0.000195789	-4.13432
maker-000343F-pred_gff_AUGUSTUS-gene-3.21	BTN3A3	offset	0.0189223	-1.87502
maker-000343F-pred_gff_AUGUSTUS-gene-5.77	BTN3A3	offset	0.0200794	-1.81609
maker-000385F-pred_gff_AUGUSTUS-gene-4.137	Btnl2	offset	0.0388608	-2.31959
maker-000246F-pred_gff_AUGUSTUS-gene-10.81	btpA	prolonged	0.000825145	-3.61628
maker-000246F-pred_gff_AUGUSTUS-gene-10.81	btpA	offset	0.00373715	2.62821
maker-000001F-pred_gff_AUGUSTUS-gene-132.3	BUB1	onset	1.86287e-05	5.23714
maker-000018F-pred_gff_genemark-gene-41.17	BUB1B	onset	3.83391e-05	5.62817
maker-000001F-pred_gff_AUGUSTUS-gene-115.0	BUB1B	onset	0.000177027	4.7331
maker-000026F-pred_gff_AUGUSTUS-gene-58.32	Bub3	offset	0.0010466	1.68046
maker-000008F-pred_gff_AUGUSTUS-gene-69.6	Bud13	onset	7.80882e-06	-1.69248
maker-000008F-pred_gff_AUGUSTUS-gene-69.6	Bud13	prolonged	2.71298e-05	1.86395
maker-000008F-pred_gff_AUGUSTUS-gene-69.6	Bud13	offset	0.00106148	1.43075
maker-000015F-pred_gff_AUGUSTUS-gene-9.14	Bud23	onset	1.98259e-06	-2.2766
maker-000024F-pred_gff_AUGUSTUS-gene-42.13	Bud31	offset	0.000483183	1.34193
maker-000061F-pred_gff_AUGUSTUS-gene-6.1	BYSL	onset	4.86352e-06	-2.72364
maker-000061F-pred_gff_AUGUSTUS-gene-6.1	BYSL	offset	0.000185411	1.9628
maker-000017F-pred_gff_AUGUSTUS-gene-1.11	c	onset	0.00037246	1.87133
maker-000017F-pred_gff_AUGUSTUS-gene-1.11	c	offset	0.000129224	-2.26052
maker-000076F-pred_gff_AUGUSTUS-gene-20.0	C11orf84	onset	0.0317191	1.088
maker-000019F-pred_gff_AUGUSTUS-gene-57.2	C12orf40	onset	0.000102805	-5.89398
maker-000019F-pred_gff_AUGUSTUS-gene-57.2	C12orf40	offset	0.00060398	5.17401
maker-000019F-pred_gff_AUGUSTUS-gene-25.0	C12orf56	onset	0.000173523	-1.89216
maker-000019F-pred_gff_AUGUSTUS-gene-25.0	C12orf56	offset	0.00609153	1.48634
maker-000127F-pred_gff_AUGUSTUS-gene-22.12	C16orf70	offset	0.021936	-2.31448
maker-000236F-pred_gff_AUGUSTUS-gene-1.3	C17orf75	offset	0.0125846	-1.15624
maker-000004F-pred_gff_AUGUSTUS-gene-93.11	C1d	onset	0.0348119	-1.00047
maker-000004F-pred_gff_AUGUSTUS-gene-93.11	C1d	prolonged	0.0270496	1.22553
maker-000132F-pred_gff_genemark-gene-7.16	C1GALT1	prolonged	0.00148274	-2.81693
maker-000132F-pred_gff_genemark-gene-7.16	C1GALT1	offset	0.00827189	2.09146
maker-000046F-pred_gff_AUGUSTUS-gene-28.19	c1galt1a	prolonged	0.0391724	1.65172
maker-000046F-pred_gff_AUGUSTUS-gene-28.19	c1galt1a	offset	0.00142286	-2.60714
maker-000046F-pred_gff_AUGUSTUS-gene-28.1	c1galt1a	offset	0.00777688	-3.38717
maker-000104F-pred_gff_genemark-gene-29.70	C1GALT1C1	offset	0.00033189	1.06998
maker-000586F-pred_gff_AUGUSTUS-gene-0.4	C1qa	onset	0.011016	1.90781
maker-000586F-pred_gff_snap_masked-gene-0.20	C1qa	onset	0.0281352	1.58877
maker-000045F-pred_gff_AUGUSTUS-gene-5.34	C1qbp	onset	6.25733e-06	-2.16427
maker-000045F-pred_gff_AUGUSTUS-gene-5.34	C1qbp	offset	0.000132595	1.65979
maker-000586F-pred_gff_AUGUSTUS-gene-0.6	C1qc	onset	0.0259844	1.58825
maker-000010F-pred_gff_AUGUSTUS-gene-87.29	C1QL2	offset	0.00021833	-6.43311
maker-000140F-pred_gff_AUGUSTUS-gene-18.2	C1qtnf1	onset	0.00172187	2.89677
maker-000140F-pred_gff_AUGUSTUS-gene-18.2	C1qtnf1	prolonged	0.0106776	-2.45036
maker-000140F-pred_gff_AUGUSTUS-gene-18.2	C1qtnf1	offset	0.0293667	1.89781
maker-000079F-pred_gff_AUGUSTUS-gene-5.100	C1QTNF2	onset	0.0320872	1.81053
maker-000063F-pred_gff_AUGUSTUS-gene-26.0	C1qtnf3	onset	0.00116745	1.60137
maker-000033F-pred_gff_AUGUSTUS-gene-56.19	C2	offset	0.00460767	-1.2071
maker-000079F-pred_gff_AUGUSTUS-gene-10.3	C21orf33	onset	0.0304579	2.17541
maker-000045F-pred_gff_AUGUSTUS-gene-20.32	C2CD2	onset	7.68275e-06	-2.01313
maker-000045F-pred_gff_AUGUSTUS-gene-20.32	C2CD2	prolonged	1.65108e-05	2.27026
maker-000008F-pred_gff_AUGUSTUS-gene-90.23	C2CD2L	onset	0.00590608	2.96256
maker-000008F-pred_gff_AUGUSTUS-gene-90.23	C2CD2L	prolonged	0.00112332	-3.91202
maker-000008F-pred_gff_AUGUSTUS-gene-90.23	C2CD2L	offset	0.0125672	-1.85801
maker-000058F-pred_gff_AUGUSTUS-gene-8.7	C2orf42	onset	0.0433973	1.76821
maker-000058F-pred_gff_AUGUSTUS-gene-8.7	C2orf42	offset	0.0012215	-2.85085
maker-000096F-pred_gff_AUGUSTUS-gene-23.19	c3	onset	1.59998e-05	-1.71226
maker-000005F-pred_gff_AUGUSTUS-gene-113.5	c3	onset	0.0463644	1.02747
maker-000096F-pred_gff_AUGUSTUS-gene-23.19	c3	prolonged	0.00323661	1.00289
maker-000005F-pred_gff_AUGUSTUS-gene-113.5	c3	prolonged	0.0102716	1.46718
maker-000096F-pred_gff_AUGUSTUS-gene-23.27	c3	prolonged	0.0403941	1.64853
maker-000005F-pred_gff_AUGUSTUS-gene-113.5	c3	offset	0.00158147	-1.86274
maker-000096F-pred_gff_AUGUSTUS-gene-23.27	c3	offset	0.0120913	-2.0046
maker-000036F-pred_gff_AUGUSTUS-gene-55.33	C3orf18	offset	0.00213806	-3.85316
maker-000036F-pred_gff_AUGUSTUS-gene-23.9	C4bpa	onset	0.0020877	1.80616
maker-000036F-pred_gff_AUGUSTUS-gene-23.9	C4bpa	prolonged	0.0334471	-1.24224
maker-000036F-pred_gff_AUGUSTUS-gene-23.9	C4bpa	offset	0.046627	-1.06272
maker-000039F-pred_gff_AUGUSTUS-gene-4.0	C5	prolonged	0.0330872	1.7648
maker-000039F-pred_gff_AUGUSTUS-gene-4.0	C5	offset	0.00031861	-3.38545
maker-000033F-pred_gff_AUGUSTUS-gene-18.24	c5ar1	prolonged	0.0216466	2.90664
maker-000033F-pred_gff_AUGUSTUS-gene-18.24	c5ar1	offset	0.0130223	-3.07759
maker-000051F-pred_gff_AUGUSTUS-gene-14.48	C6	onset	0.0141329	-1.24074
maker-000101F-pred_gff_AUGUSTUS-gene-2.4	C6orf203	prolonged	0.000303104	-1.97421
maker-000101F-pred_gff_AUGUSTUS-gene-2.4	C6orf203	offset	0.00299402	1.35138
maker-000051F-pred_gff_AUGUSTUS-gene-13.2	C7	onset	0.00277773	-2.35325
maker-000051F-pred_gff_AUGUSTUS-gene-13.2	C7	offset	0.0464294	1.50419
maker-000022F-pred_gff_AUGUSTUS-gene-50.29	C7orf50	prolonged	0.0185895	-1.41272
maker-000022F-pred_gff_AUGUSTUS-gene-50.29	C7orf50	offset	0.0129327	1.49263
maker-000007F-pred_gff_AUGUSTUS-gene-43.2	C8A	onset	8.7119e-05	-1.29289
maker-000002F-pred_gff_AUGUSTUS-gene-117.0	c9	onset	5.37669e-05	-1.82268
maker-000002F-pred_gff_AUGUSTUS-gene-117.0	c9	prolonged	0.00092987	1.44781
maker-000010F-pred_gff_AUGUSTUS-gene-4.64	ca1	prolonged	0.00819975	-1.10422
maker-000002F-pred_gff_AUGUSTUS-gene-19.7	Ca15	prolonged	0.0493151	1.36146
maker-000176F-pred_gff_AUGUSTUS-gene-8.4	CA8	onset	0.00805727	1.02825
maker-000033F-pred_gff_AUGUSTUS-gene-62.17	CAB39	offset	0.000354571	1.08932
maker-000072F-pred_gff_AUGUSTUS-gene-33.0	Cabin1	onset	0.000180955	-1.73414
maker-000072F-pred_gff_AUGUSTUS-gene-33.4	CABIN1	prolonged	0.035414	1.72088
maker-000141F-pred_gff_AUGUSTUS-gene-9.36	CABLES1	onset	0.00147792	1.5229
maker-000005F-pred_gff_AUGUSTUS-gene-58.1	CABP4	onset	0.0118055	-2.369
maker-000005F-pred_gff_AUGUSTUS-gene-58.1	CABP4	offset	0.0251788	2.05798
maker-000105F-pred_gff_AUGUSTUS-gene-10.2	CACHD1	prolonged	0.0252323	-1.14122
maker-000138F-pred_gff_AUGUSTUS-gene-10.32	CACNB4	offset	0.00124215	-2.54023
maker-000007F-pred_gff_AUGUSTUS-gene-88.29	cactin	onset	0.00133698	-1.47475
maker-000007F-pred_gff_AUGUSTUS-gene-88.29	cactin	prolonged	0.0085024	1.23091
maker-000007F-pred_gff_AUGUSTUS-gene-113.8	CACYBP	onset	9.10888e-06	-1.90927
maker-000007F-pred_gff_AUGUSTUS-gene-113.8	CACYBP	prolonged	0.000815284	1.27378
maker-000007F-pred_gff_AUGUSTUS-gene-113.8	CACYBP	offset	0.00225067	1.08579
maker-000365F-pred_gff_snap_masked-gene-4.74	CAD	onset	5.20418e-05	-4.14236
maker-000365F-pred_gff_snap_masked-gene-4.75	CAD	onset	0.00325177	-3.48496
maker-000365F-pred_gff_snap_masked-gene-4.74	CAD	prolonged	0.002258	2.79007
maker-000365F-pred_gff_snap_masked-gene-4.75	CAD	prolonged	0.00491797	3.7795
maker-000365F-pred_gff_snap_masked-gene-4.74	CAD	offset	0.0153164	2.41917
maker-000015F-pred_gff_AUGUSTUS-gene-31.12	CADM1	offset	0.00866886	-1.11545
maker-000008F-pred_gff_AUGUSTUS-gene-65.13	Cadm2	offset	0.00455147	-2.06717
maker-000000F-pred_gff_AUGUSTUS-gene-91.2	cadm4	onset	0.00917471	1.79815
maker-000000F-pred_gff_AUGUSTUS-gene-91.2	cadm4	prolonged	0.0334112	-1.57501
maker-000359F-pred_gff_AUGUSTUS-gene-4.5	Calb2	prolonged	0.00686211	-2.39154
maker-000359F-pred_gff_AUGUSTUS-gene-4.5	Calb2	offset	0.0142286	2.04557
maker-000046F-pred_gff_AUGUSTUS-gene-34.5	calcoco1	onset	0.0038015	-1.11067
maker-000046F-pred_gff_AUGUSTUS-gene-34.5	calcoco1	prolonged	9.78534e-05	2.2046
maker-000046F-pred_gff_AUGUSTUS-gene-34.5	calcoco1	offset	0.0121838	-1.1343
maker-000026F-pred_gff_AUGUSTUS-gene-16.4	CALCOCO2	onset	0.00129819	1.26834
maker-000026F-pred_gff_AUGUSTUS-gene-16.4	CALCOCO2	prolonged	0.00377909	-1.17948
maker-000028F-pred_gff_AUGUSTUS-gene-14.11	CALD1	onset	0.000210864	2.0453
maker-000028F-pred_gff_AUGUSTUS-gene-14.11	CALD1	offset	0.000383721	-2.15356
maker-000001F-pred_gff_AUGUSTUS-gene-25.33	calm2-b	onset	3.19181e-06	2.04661
maker-000055F-pred_gff_AUGUSTUS-gene-37.1	calm2-b	offset	0.000304802	1.32355
maker-000069F-pred_gff_AUGUSTUS-gene-24.48	CALR	onset	4.86352e-06	-4.0345
maker-000172F-pred_gff_genemark-gene-12.12	CALR	onset	4.90516e-05	-3.62067
maker-000150F-pred_gff_snap_masked-gene-1.7	CALR	onset	0.0020932	-1.77479
maker-000069F-pred_gff_AUGUSTUS-gene-24.48	CALR	prolonged	0.000444675	2.57271
maker-000172F-pred_gff_genemark-gene-12.12	CALR	offset	0.000466309	2.99609
maker-000150F-pred_gff_snap_masked-gene-1.7	CALR	offset	0.00351258	1.7125
maker-000011F-pred_gff_genemark-gene-93.29	calua	offset	0.0274707	1.70836
maker-000098F-pred_gff_AUGUSTUS-gene-28.32	calub	onset	0.0109199	-1.7094
maker-000098F-pred_gff_AUGUSTUS-gene-28.32	calub	offset	0.00353804	2.14231
maker-000091F-pred_gff_AUGUSTUS-gene-8.2	cam1	onset	0.00201285	1.2053
maker-000058F-pred_gff_snap_masked-gene-30.36	Camk2b	onset	0.00906708	2.48348
maker-000058F-pred_gff_snap_masked-gene-30.36	Camk2b	offset	0.000454562	-4.05332
maker-000115F-pred_gff_AUGUSTUS-gene-22.57	camk2d2	offset	0.0177655	-1.20572
maker-000004F-pred_gff_AUGUSTUS-gene-81.14	Camk2g	offset	0.00728922	-2.67963
maker-000005F-pred_gff_snap_masked-gene-44.34	CAMK2N1	onset	0.0317991	1.52533
maker-000005F-pred_gff_snap_masked-gene-44.34	CAMK2N1	offset	0.000700303	-3.13483
maker-000045F-pred_gff_AUGUSTUS-gene-5.29	CAMKK1	prolonged	0.0158938	-3.48538
maker-000052F-pred_gff_AUGUSTUS-gene-35.1	CAMLG	prolonged	8.87181e-05	1.85227
maker-000052F-pred_gff_AUGUSTUS-gene-35.1	CAMLG	offset	0.00384763	-1.10701
maker-000095F-pred_gff_AUGUSTUS-gene-10.60	Camsap2	prolonged	0.00202457	2.07696
maker-000305F-pred_gff_AUGUSTUS-gene-0.4	Cant1	onset	0.000175678	3.78608
maker-000096F-pred_gff_AUGUSTUS-gene-33.13	Cant1	onset	0.0147735	-3.00869
maker-000095F-pred_gff_AUGUSTUS-gene-29.4	CANT1	onset	0.0290775	1.21448
maker-000095F-pred_gff_AUGUSTUS-gene-29.4	CANT1	prolonged	0.00142148	-2.06899
maker-000305F-pred_gff_AUGUSTUS-gene-0.4	Cant1	offset	0.00741856	-2.1004
maker-000407F-pred_gff_AUGUSTUS-gene-3.119	Canx	onset	0.00299347	-1.15868
maker-000407F-pred_gff_AUGUSTUS-gene-3.119	Canx	offset	0.0010065	1.37951
maker-000257F-pred_gff_AUGUSTUS-gene-3.1	CAP1	prolonged	0.00616754	-1.10964
maker-000257F-pred_gff_AUGUSTUS-gene-3.1	CAP1	offset	0.000215525	1.68589
maker-000076F-pred_gff_AUGUSTUS-gene-10.1	Capg	onset	0.000161802	2.33159
maker-000165F-pred_gff_genemark-gene-3.48	CAPN1	onset	0.00987628	1.2875
maker-000018F-pred_gff_AUGUSTUS-gene-11.5	Capn1	prolonged	0.000117719	-4.54701
maker-000321F-pred_gff_AUGUSTUS-gene-6.12	Capn1	prolonged	0.000491444	-2.52224
maker-000427F-pred_gff_AUGUSTUS-gene-2.9	CAPN1	prolonged	0.0182569	-2.12421
maker-000018F-pred_gff_AUGUSTUS-gene-11.5	Capn1	offset	0.00057332	3.52714
maker-000321F-pred_gff_AUGUSTUS-gene-6.12	Capn1	offset	0.000687583	2.32732
maker-000165F-pred_gff_genemark-gene-3.48	CAPN1	offset	0.0394339	-1.04613
maker-000022F-pred_gff_AUGUSTUS-gene-60.2	Capn15	prolonged	0.00784306	1.31142
maker-000032F-pred_gff_AUGUSTUS-gene-27.15	CAPN2	prolonged	0.000330072	-4.28819
maker-000032F-pred_gff_AUGUSTUS-gene-27.20	CAPN2	prolonged	0.000372039	-3.06625
maker-000435F-pred_gff_snap_masked-gene-2.80	CAPN2	prolonged	0.0025948	-2.68221
maker-000032F-pred_gff_AUGUSTUS-gene-27.20	CAPN2	offset	0.00022054	3.16377
maker-000032F-pred_gff_AUGUSTUS-gene-27.15	CAPN2	offset	0.00359147	2.7642
maker-000435F-pred_gff_snap_masked-gene-2.80	CAPN2	offset	0.0215051	1.76265
maker-000001F-pred_gff_AUGUSTUS-gene-91.0	Capn3	offset	0.031702	2.32633
maker-000372F-pred_gff_AUGUSTUS-gene-2.5	Capn5	offset	0.00300369	-1.14344
maker-000000F-pred_gff_AUGUSTUS-gene-54.6	Capn7	prolonged	0.000248224	1.53188
maker-000177F-pred_gff_AUGUSTUS-gene-8.11	CAPNS1	onset	0.00229637	1.06229
maker-000177F-pred_gff_AUGUSTUS-gene-8.11	CAPNS1	prolonged	0.000209068	-1.58933
maker-000177F-pred_gff_AUGUSTUS-gene-8.11	CAPNS1	offset	0.000395817	1.40026
maker-000045F-pred_gff_AUGUSTUS-gene-54.0	CAPNS1	offset	0.00505334	-1.16464
maker-000113F-pred_gff_AUGUSTUS-gene-11.3	Caprin1	onset	5.53451e-05	-1.72433
maker-000113F-pred_gff_AUGUSTUS-gene-11.3	Caprin1	prolonged	0.00033848	1.58068
maker-000028F-pred_gff_AUGUSTUS-gene-28.26	CAPZA2	prolonged	0.00133916	-1.14031
maker-000028F-pred_gff_AUGUSTUS-gene-28.26	CAPZA2	offset	0.00143334	1.0844
maker-000448F-pred_gff_AUGUSTUS-gene-1.0	CARD19	onset	0.00323701	1.58001
maker-000448F-pred_gff_AUGUSTUS-gene-1.0	CARD19	prolonged	0.00426927	-1.6497
maker-000201F-pred_gff_AUGUSTUS-gene-11.22	CARMIL1	onset	0.0331235	1.90576
maker-000201F-pred_gff_AUGUSTUS-gene-11.22	CARMIL1	offset	0.0143674	-2.4779
maker-000228F-pred_gff_AUGUSTUS-gene-11.124	Carmil3	offset	0.0307324	2.29991
maker-000014F-pred_gff_AUGUSTUS-gene-1.35	Carnmt1	offset	0.00625581	1.40166
maker-000457F-pred_gff_AUGUSTUS-gene-1.97	Cars	onset	0.000551234	-1.34622
maker-000457F-pred_gff_AUGUSTUS-gene-1.97	Cars	offset	0.00105871	1.28351
maker-000317F-pred_gff_AUGUSTUS-gene-5.1	CARS2	offset	0.0013507	1.04887
maker-000006F-pred_gff_AUGUSTUS-gene-82.0	CARTPT	offset	0.00237715	2.22945
maker-000024F-pred_gff_AUGUSTUS-gene-17.2	casc3	onset	0.00128014	-1.17855
maker-000168F-pred_gff_AUGUSTUS-gene-9.0	CASK	prolonged	0.000314743	-1.25182
maker-000168F-pred_gff_AUGUSTUS-gene-9.32	Cask	offset	0.0299401	-1.75635
maker-000208F-pred_gff_AUGUSTUS-gene-5.28	CASKIN1	offset	0.000122892	-3.03037
maker-000024F-pred_gff_AUGUSTUS-gene-19.35	Caskin2	offset	0.000775054	-1.47749
maker-000307F-pred_gff_AUGUSTUS-gene-4.75	CASP1	prolonged	0.000783812	-2.66346
maker-000307F-pred_gff_AUGUSTUS-gene-4.75	CASP1	offset	0.000997673	2.47643
maker-000130F-pred_gff_AUGUSTUS-gene-21.11	CASP2	onset	0.0136384	1.24499
maker-000130F-pred_gff_AUGUSTUS-gene-21.11	CASP2	offset	0.044043	-1.11057
maker-000255F-pred_gff_AUGUSTUS-gene-9.0	CASP3	onset	0.0215609	-3.10317
maker-000053F-pred_gff_AUGUSTUS-gene-20.18	CASP6	onset	2.10769e-06	-2.85309
maker-000053F-pred_gff_AUGUSTUS-gene-20.18	CASP6	prolonged	0.00457577	1.24289
maker-000053F-pred_gff_AUGUSTUS-gene-20.18	CASP6	offset	0.000354883	1.7608
maker-000117F-pred_gff_AUGUSTUS-gene-15.44	CASP7	onset	0.00139359	-1.61517
maker-000117F-pred_gff_AUGUSTUS-gene-15.44	CASP7	prolonged	0.000933928	2.01279
maker-000007F-pred_gff_AUGUSTUS-gene-33.23	Casp8	offset	0.00983064	1.29203
maker-000016F-pred_gff_AUGUSTUS-gene-4.4	Casp8ap2	onset	0.00445316	-1.19706
maker-000016F-pred_gff_AUGUSTUS-gene-4.4	Casp8ap2	prolonged	0.00164192	1.66236
maker-000020F-pred_gff_AUGUSTUS-gene-15.1	Casp9	onset	0.000502619	-1.71174
maker-000020F-pred_gff_AUGUSTUS-gene-15.1	Casp9	prolonged	0.000596151	2.00036
maker-000253F-pred_gff_AUGUSTUS-gene-9.60	CASQ1	prolonged	0.00910834	-2.68844
maker-000253F-pred_gff_AUGUSTUS-gene-9.60	CASQ1	offset	0.0307926	2.02303
maker-000073F-pred_gff_AUGUSTUS-gene-21.1	CASQ2	prolonged	0.00767714	-3.50581
maker-000073F-pred_gff_AUGUSTUS-gene-21.1	CASQ2	offset	0.0308859	2.56416
maker-000118F-pred_gff_AUGUSTUS-gene-26.8	CAST	onset	0.00622387	1.25676
maker-000118F-pred_gff_AUGUSTUS-gene-26.8	CAST	prolonged	0.00122021	-1.68512
maker-000003F-pred_gff_AUGUSTUS-gene-22.52	CASTOR1	prolonged	0.0474429	-1.50798
maker-000064F-pred_gff_AUGUSTUS-gene-23.2	CASTOR2	onset	0.000963241	2.59044
maker-000064F-pred_gff_AUGUSTUS-gene-23.2	CASTOR2	offset	0.0459521	-1.42692
maker-000144F-pred_gff_AUGUSTUS-gene-15.8	cat	onset	4.50034e-06	2.20898
maker-000144F-pred_gff_AUGUSTUS-gene-15.9	cat	onset	9.99346e-06	2.71488
maker-000144F-pred_gff_AUGUSTUS-gene-15.9	cat	offset	3.9201e-05	-2.59506
maker-000144F-pred_gff_AUGUSTUS-gene-15.8	cat	offset	0.000185411	-1.5507
maker-000028F-pred_gff_AUGUSTUS-gene-28.1	cav1	prolonged	5.97218e-05	-1.91929
maker-000028F-pred_gff_AUGUSTUS-gene-28.1	cav1	offset	0.00105979	1.20653
maker-000061F-pred_gff_snap_masked-gene-11.26	CAV3	prolonged	0.00148057	-2.98992
maker-000061F-pred_gff_snap_masked-gene-11.26	CAV3	offset	0.00177102	2.80705
maker-000408F-pred_gff_AUGUSTUS-gene-3.132	CAVIN2	onset	0.000777036	1.26942
maker-000159F-pred_gff_AUGUSTUS-gene-2.20	cavin4a	prolonged	0.00148801	-3.62516
maker-000159F-pred_gff_AUGUSTUS-gene-2.20	cavin4a	offset	0.00169063	3.43477
maker-000055F-pred_gff_AUGUSTUS-gene-22.44	Cb3	offset	0.00652172	-2.9643
maker-000079F-pred_gff_AUGUSTUS-gene-35.3	cb4	prolonged	0.00425565	2.31224
maker-000008F-pred_gff_snap_masked-gene-22.4	Cb4	prolonged	0.0221641	2.45852
maker-000079F-pred_gff_AUGUSTUS-gene-35.4	Cb4	prolonged	0.0318342	2.64691
maker-000079F-pred_gff_AUGUSTUS-gene-35.4	Cb4	offset	0.0232839	-2.72241
maker-000079F-pred_gff_AUGUSTUS-gene-35.3	cb4	offset	0.0403206	-1.57101
maker-000008F-pred_gff_snap_masked-gene-22.4	Cb4	offset	0.0445563	-2.09924
maker-000007F-pred_gff_AUGUSTUS-gene-93.53	CBARP	prolonged	0.0206126	1.18631
maker-000031F-pred_gff_AUGUSTUS-gene-1.4	CBFA2T3	onset	0.0130604	-1.03175
maker-000064F-pred_gff_snap_masked-gene-28.1	Cbl	onset	0.00215419	-1.02921
maker-000000F-pred_gff_AUGUSTUS-gene-94.7	Cbl	onset	0.00317848	-1.38443
maker-000064F-pred_gff_snap_masked-gene-28.1	Cbl	prolonged	0.00158075	1.20007
maker-000081F-pred_gff_AUGUSTUS-gene-34.14	Cbl	offset	0.00274192	-2.68813
maker-000006F-pred_gff_AUGUSTUS-gene-8.31	cbr4	onset	0.0300412	1.32959
maker-000073F-pred_gff_AUGUSTUS-gene-33.39	CBS	offset	0.00481016	1.22847
maker-000003F-pred_gff_AUGUSTUS-gene-92.1	CBWD1	prolonged	8.35873e-05	-2.70412
maker-000003F-pred_gff_AUGUSTUS-gene-92.1	CBWD1	offset	0.00815677	1.22184
maker-000026F-pred_gff_AUGUSTUS-gene-17.6	Cbx1	offset	0.00504583	1.09895
maker-000063F-pred_gff_AUGUSTUS-gene-13.33	Cbx1	offset	0.0197049	-1.16456
maker-000035F-pred_gff_AUGUSTUS-gene-7.2	CBX2	prolonged	0.000487071	2.9293
maker-000035F-pred_gff_AUGUSTUS-gene-7.2	CBX2	offset	0.0147554	-1.86114
maker-000017F-pred_gff_AUGUSTUS-gene-31.0	Cbx3	prolonged	0.00233029	-1.30891
maker-000091F-pred_gff_AUGUSTUS-gene-17.2	Cbx4	prolonged	0.0440167	-1.7358
maker-000091F-pred_gff_AUGUSTUS-gene-17.2	Cbx4	offset	0.0175885	-1.97375
maker-000046F-pred_gff_AUGUSTUS-gene-36.6	CBX5	prolonged	0.0251208	1.25874
maker-000024F-pred_gff_AUGUSTUS-gene-42.1	CBX7	onset	0.00126542	-2.83653
maker-000091F-pred_gff_AUGUSTUS-gene-17.9	Cbx8	offset	0.00433664	-2.62873
maker-000022F-pred_gff_AUGUSTUS-gene-16.38	Cby1	onset	0.000345442	-1.4139
maker-000022F-pred_gff_AUGUSTUS-gene-16.38	Cby1	offset	1.30577e-05	2.39039
maker-000096F-pred_gff_AUGUSTUS-gene-30.1	CC2D1A	prolonged	0.000129671	1.71171
maker-000110F-pred_gff_genemark-gene-24.26	cc2d1b	offset	0.00102124	-1.15263
maker-000006F-pred_gff_AUGUSTUS-gene-9.11	CC2D2A	onset	0.0118183	2.37089
maker-000004F-pred_gff_AUGUSTUS-gene-10.8	CCAR1	onset	0.00659763	1.62505
maker-000004F-pred_gff_AUGUSTUS-gene-10.8	CCAR1	offset	0.00127874	-2.31665
maker-000004F-pred_gff_snap_masked-gene-10.12	Ccar1	offset	0.0412467	-1.09975
maker-000046F-pred_gff_AUGUSTUS-gene-41.36	ccdc115	onset	0.0049432	1.82289
maker-000046F-pred_gff_AUGUSTUS-gene-41.36	ccdc115	offset	0.00167268	-2.39575
maker-000014F-pred_gff_AUGUSTUS-gene-69.1	Ccdc117	onset	3.47322e-07	-3.12508
maker-000014F-pred_gff_AUGUSTUS-gene-69.1	Ccdc117	prolonged	1.0283e-06	3.36453
maker-000049F-pred_gff_AUGUSTUS-gene-31.15	CCDC120	onset	0.0194247	2.06175
maker-000049F-pred_gff_AUGUSTUS-gene-31.15	CCDC120	prolonged	0.025601	-2.07813
maker-000049F-pred_gff_AUGUSTUS-gene-31.15	CCDC120	offset	0.00142823	-2.46339
maker-000006F-pred_gff_AUGUSTUS-gene-114.3	ccdc124	prolonged	0.00908126	-1.09755
maker-000006F-pred_gff_AUGUSTUS-gene-114.3	ccdc124	offset	0.00727353	1.10769
maker-000070F-pred_gff_AUGUSTUS-gene-31.8	CCDC126	prolonged	0.00248718	1.07069
maker-000124F-pred_gff_AUGUSTUS-gene-1.3	Ccdc127	prolonged	0.00154911	-2.27525
maker-000124F-pred_gff_AUGUSTUS-gene-1.3	Ccdc127	offset	0.0261235	-1.03829
maker-000355F-pred_gff_AUGUSTUS-gene-0.3	ccdc130	onset	0.00103	-1.202
maker-000355F-pred_gff_AUGUSTUS-gene-0.3	ccdc130	offset	5.88224e-05	2.09229
maker-000024F-pred_gff_AUGUSTUS-gene-49.0	ccdc134	onset	0.00600938	-1.24517
maker-000024F-pred_gff_AUGUSTUS-gene-49.0	ccdc134	offset	0.000927167	1.68943
maker-000005F-pred_gff_AUGUSTUS-gene-83.15	ccdc149b	onset	0.00258447	-2.26367
maker-000005F-pred_gff_AUGUSTUS-gene-83.15	ccdc149b	prolonged	0.00531215	2.37845
maker-000053F-pred_gff_AUGUSTUS-gene-38.23	ccdc149b	offset	0.0249468	-1.41434
maker-000016F-pred_gff_AUGUSTUS-gene-51.12	ccdc167	onset	0.000130067	-2.85058
maker-000016F-pred_gff_AUGUSTUS-gene-51.12	ccdc167	prolonged	0.00163821	2.29284
maker-000340F-pred_gff_AUGUSTUS-gene-5.67	Ccdc171	onset	0.0445234	1.21609
maker-000340F-pred_gff_AUGUSTUS-gene-5.67	Ccdc171	offset	0.00320353	-1.82303
maker-000061F-pred_gff_genemark-gene-20.17	CCDC174	onset	0.000134201	-1.63344
maker-000061F-pred_gff_genemark-gene-20.17	CCDC174	prolonged	0.000158749	1.96043
maker-000061F-pred_gff_genemark-gene-20.17	CCDC174	offset	0.0041174	1.59504
maker-000007F-pred_gff_AUGUSTUS-gene-66.4	Ccdc18	onset	0.0295461	1.11198
maker-000007F-pred_gff_AUGUSTUS-gene-66.4	Ccdc18	offset	0.0420913	-1.07034
maker-000117F-pred_gff_AUGUSTUS-gene-14.14	Ccdc186	offset	0.00337044	-2.39099
maker-000022F-pred_gff_genemark-gene-50.43	Ccdc189	offset	0.0397839	3.69421
maker-000020F-pred_gff_AUGUSTUS-gene-49.10	ccdc22	onset	0.0183792	1.08992
maker-000109F-pred_gff_AUGUSTUS-gene-28.1	ccdc25	onset	0.000328443	-1.07995
maker-000109F-pred_gff_AUGUSTUS-gene-28.1	ccdc25	offset	1.49285e-05	1.98442
maker-000163F-pred_gff_AUGUSTUS-gene-3.61	ccdc43	onset	0.00278997	-1.70752
maker-000163F-pred_gff_AUGUSTUS-gene-3.61	ccdc43	offset	0.000163041	2.57106
maker-000175F-pred_gff_AUGUSTUS-gene-17.12	CCDC50	prolonged	0.0185749	1.24876
maker-000175F-pred_gff_AUGUSTUS-gene-17.12	CCDC50	offset	0.00801384	-1.39596
maker-000035F-pred_gff_AUGUSTUS-gene-51.12	CCDC57	prolonged	0.000206618	-5.92343
maker-000035F-pred_gff_AUGUSTUS-gene-51.12	CCDC57	offset	0.00137354	3.14779
maker-000010F-pred_gff_AUGUSTUS-gene-55.3	ccdc58	prolonged	0.00491158	-1.33395
maker-000010F-pred_gff_AUGUSTUS-gene-55.3	ccdc58	offset	0.00646297	1.24349
maker-000093F-pred_gff_AUGUSTUS-gene-26.0	ccdc59	onset	1.20268e-06	-2.50353
maker-000093F-pred_gff_AUGUSTUS-gene-26.0	ccdc59	prolonged	0.000948299	1.25396
maker-000093F-pred_gff_AUGUSTUS-gene-26.0	ccdc59	offset	0.000172751	1.67055
maker-000004F-pred_gff_AUGUSTUS-gene-51.10	CCDC6	prolonged	0.00864504	1.43126
maker-000168F-pred_gff_AUGUSTUS-gene-5.72	CCDC80	offset	0.0103318	1.28304
maker-000003F-pred_gff_snap_masked-gene-47.13	CCDC84	onset	0.0142441	-1.081
maker-000003F-pred_gff_snap_masked-gene-47.13	CCDC84	prolonged	0.0237754	1.11557
maker-000025F-pred_gff_AUGUSTUS-gene-58.1	Ccdc85b	onset	0.0011375	4.59209
maker-000025F-pred_gff_AUGUSTUS-gene-58.1	Ccdc85b	offset	0.0260651	-2.54713
maker-000053F-pred_gff_AUGUSTUS-gene-33.14	CCDC86	onset	6.27071e-06	-3.00908
maker-000053F-pred_gff_AUGUSTUS-gene-33.14	CCDC86	offset	0.000166831	2.12905
maker-000025F-pred_gff_AUGUSTUS-gene-51.42	Ccdc88a	onset	0.0345082	1.03805
maker-000004F-pred_gff_snap_masked-gene-83.55	CCDC88A	offset	0.00614692	-2.28348
maker-000025F-pred_gff_AUGUSTUS-gene-51.42	Ccdc88a	offset	0.0375031	-1.11496
maker-000225F-pred_gff_AUGUSTUS-gene-11.4	Ccdc88c	onset	0.030426	2.1422
maker-000225F-pred_gff_AUGUSTUS-gene-11.4	Ccdc88c	offset	0.0140438	-2.8694
maker-000052F-pred_gff_AUGUSTUS-gene-20.3	ccdc90b	onset	0.000548662	1.61806
maker-000052F-pred_gff_AUGUSTUS-gene-20.3	ccdc90b	prolonged	0.0175223	-1.10761
maker-000029F-pred_gff_AUGUSTUS-gene-49.37	CCDC94	prolonged	0.000231459	1.40468
maker-000469F-pred_gff_AUGUSTUS-gene-1.76	Ccer1	offset	0.0244078	-1.66484
maker-000165F-pred_gff_AUGUSTUS-gene-19.6	CCKAR	onset	0.0351358	3.07096
maker-000001F-pred_gff_AUGUSTUS-gene-94.1	CCL14	onset	0.00356562	2.32396
maker-000047F-pred_gff_AUGUSTUS-gene-9.0	CCL20	onset	0.00319516	2.29399
maker-000039F-pred_gff_AUGUSTUS-gene-49.1	CCL21	onset	0.0324063	1.63491
maker-000003F-pred_gff_AUGUSTUS-gene-79.30	CCL25	prolonged	0.00032677	-3.47271
maker-000003F-pred_gff_AUGUSTUS-gene-79.30	CCL25	offset	0.000255958	3.48966
maker-000007F-pred_gff_AUGUSTUS-gene-84.4	CCL4	onset	0.00059795	3.83327
maker-000007F-pred_gff_AUGUSTUS-gene-84.4	CCL4	prolonged	0.010388	-2.9472
maker-000007F-pred_gff_AUGUSTUS-gene-98.30	Ccl8	onset	0.00247716	1.58831
maker-000102F-pred_gff_AUGUSTUS-gene-27.16	CCNA2	onset	2.61929e-05	5.11643
maker-000051F-pred_gff_AUGUSTUS-gene-22.9	ccnb1	onset	0.000738235	4.5893
maker-000457F-pred_gff_AUGUSTUS-gene-1.88	ccnb2	onset	5.20418e-05	5.91313
maker-000033F-pred_gff_genemark-gene-34.57	CCNB2	prolonged	0.00870802	-1.15165
maker-000033F-pred_gff_genemark-gene-34.57	CCNB2	offset	0.00209494	-1.33277
maker-000133F-pred_gff_AUGUSTUS-gene-17.29	CCNB3	onset	0.000159666	4.58195
maker-000016F-pred_gff_AUGUSTUS-gene-60.31	CCNC	prolonged	0.0140762	1.77916
maker-000013F-pred_gff_AUGUSTUS-gene-84.94	CCND2	prolonged	0.0242856	-1.26274
maker-000013F-pred_gff_AUGUSTUS-gene-84.94	CCND2	offset	0.00537835	-1.38761
maker-000234F-pred_gff_AUGUSTUS-gene-6.60	ccnf	onset	3.44747e-05	4.59239
maker-000370F-pred_gff_AUGUSTUS-gene-4.1	CCNG2	onset	8.63124e-05	2.02314
maker-000003F-pred_gff_AUGUSTUS-gene-35.2	CCNG2	prolonged	0.00149785	1.20982
maker-000370F-pred_gff_AUGUSTUS-gene-4.1	CCNG2	prolonged	0.0176	-1.13596
maker-000370F-pred_gff_AUGUSTUS-gene-4.1	CCNG2	offset	0.00863677	-1.11252
maker-000008F-pred_gff_AUGUSTUS-gene-11.17	CCNI	onset	0.00212387	1.19931
maker-000008F-pred_gff_AUGUSTUS-gene-11.17	CCNI	offset	0.00179804	1.34317
maker-000001F-pred_gff_AUGUSTUS-gene-36.0	Ccnk	offset	0.000315889	1.69206
maker-000033F-pred_gff_genemark-gene-6.4	ccnl1	prolonged	0.0100707	-1.20889
maker-000033F-pred_gff_genemark-gene-6.5	ccnl1	offset	0.00870832	-1.84371
maker-000074F-pred_gff_AUGUSTUS-gene-37.5	CCNT1	offset	0.0300584	-1.12737
maker-000281F-pred_gff_AUGUSTUS-gene-3.41	ccnyl1	offset	0.00420124	1.09994
maker-000073F-pred_gff_AUGUSTUS-gene-43.47	ccnyl1	offset	0.00586903	1.32398
maker-000199F-pred_gff_AUGUSTUS-gene-1.1	CCPG1	prolonged	0.000401609	1.98337
maker-000199F-pred_gff_AUGUSTUS-gene-1.1	CCPG1	offset	2.42815e-05	-2.68427
maker-000000F-pred_gff_genemark-gene-141.5	Ccr2	offset	0.0492445	-2.10966
maker-000147F-pred_gff_AUGUSTUS-gene-0.1	CCR7	offset	0.00250521	-2.67705
maker-000400F-pred_gff_AUGUSTUS-gene-2.4	Ccr9	offset	0.000685933	-1.95354
maker-000003F-pred_gff_AUGUSTUS-gene-105.14	Ccser1	prolonged	0.0414376	-1.12517
maker-000022F-pred_gff_AUGUSTUS-gene-50.31	CCSMST1	onset	0.00416271	-1.62844
maker-000022F-pred_gff_AUGUSTUS-gene-50.31	CCSMST1	offset	0.0254887	1.54897
maker-000011F-pred_gff_AUGUSTUS-gene-90.14	Cct2	onset	0.00233015	-1.00179
maker-000160F-pred_gff_AUGUSTUS-gene-9.6	cct3	onset	1.81221e-05	-1.21513
maker-000010F-pred_gff_AUGUSTUS-gene-83.26	CCT5	onset	0.000243386	-1.26571
maker-000010F-pred_gff_AUGUSTUS-gene-83.26	CCT5	offset	3.71993e-05	1.7092
maker-000008F-pred_gff_snap_masked-gene-35.6	CCT6	onset	9.99346e-06	-1.3753
maker-000008F-pred_gff_snap_masked-gene-35.6	CCT6	offset	0.000138334	1.11935
maker-000008F-pred_gff_genemark-gene-68.62	CCT8	onset	1.4328e-05	-1.36979
maker-000008F-pred_gff_genemark-gene-68.62	CCT8	offset	0.000139468	1.15511
maker-000315F-pred_gff_genemark-gene-6.104	CD163	offset	0.00783196	-1.45777
maker-000074F-pred_gff_AUGUSTUS-gene-22.26	CD163L1	prolonged	0.0333421	-1.63848
maker-000484F-pred_gff_AUGUSTUS-gene-1.3	Cd2	onset	0.0108078	1.31838
maker-000484F-pred_gff_AUGUSTUS-gene-1.3	Cd2	offset	0.0127339	-1.47137
maker-000087F-pred_gff_AUGUSTUS-gene-25.53	Cd200	onset	0.00012363	4.0882
maker-000087F-pred_gff_AUGUSTUS-gene-25.94	CD200	onset	0.00056492	2.30649
maker-000073F-pred_gff_AUGUSTUS-gene-36.5	Cd209a	onset	0.00100178	2.61437
maker-000124F-pred_gff_AUGUSTUS-gene-0.1	CD22	onset	0.0409205	2.3558
maker-000259F-pred_gff_AUGUSTUS-gene-3.24	Cd22	offset	0.00113248	-3.31836
maker-000000F-pred_gff_AUGUSTUS-gene-64.8	CD22	offset	0.0235555	-1.63609
maker-000424F-pred_gff_AUGUSTUS-gene-2.110	CD247	onset	0.0432065	1.66498
maker-000800F-pred_gff_AUGUSTUS-gene-0.8	CD247	offset	0.0270519	-1.33508
maker-000192F-pred_gff_AUGUSTUS-gene-9.10	Cd274	onset	0.00217717	1.35905
maker-000192F-pred_gff_AUGUSTUS-gene-9.10	Cd274	offset	0.000134416	-2.39942
maker-000445F-pred_gff_AUGUSTUS-gene-1.17	Cd274	offset	0.0389531	-1.40963
maker-000162F-pred_gff_AUGUSTUS-gene-13.1	CD302	offset	0.000139206	-1.38732
maker-000010F-pred_gff_AUGUSTUS-gene-4.4	Cd38	onset	0.00142563	2.23236
maker-000010F-pred_gff_AUGUSTUS-gene-4.4	Cd38	offset	0.00189678	-2.29014
maker-000033F-pred_gff_AUGUSTUS-gene-54.16	CD3E	onset	0.011117	2.00227
maker-000033F-pred_gff_AUGUSTUS-gene-54.16	CD3E	offset	0.0183126	-2.0951
[truncated: 10,853 more rows]

## Sheet: Supplementary data S7
Supplementary data S7: List of genes found to be exclusively differentially spliced (DS), as well as both differentially spliced and differentially expressed (DE).
	genes that DS only	genes that DS & DE simultaneously
Onset period (Dec vs Feb)	ASPH	AKAP8L
	C3	DCAF6
	CDC42BPB	HNRNPL
	CLK4	HPX
	CYP2F2	KHSRP
	DAB2	MAP7
	DST	MARK3
	EMC10	NUP210
	ITIH3	OLFM1
	MACF1	P33MONOX
	MAPK14A	PTMAA
	METTL1	RAB6A
	NFYB	RRBP1
	PDZD3	SEC31A
	RUFY2	SNRPA1
	SMN1	SPPL2A
	SRCIN1	SRSF7
	STK26	SSRP1
	TAF15	TNIP1
	TPM3
	WFDC3
Prolonged period (Feb vs Mar)	ACP1	APOOL
	CLK4	CREM
	COL1A2	GOPC
	HEXB	HPX
	ITIH3	JPT1
	MARK3	LMO7
	MGA	P33MONOX
	MYO9B	PBLD1
	RRBP1	WFDC3
	SCARB2
	SLC31A2
	SLC35A3
Offset period (Mar vs July)	AGXT	COL1A2
	ALAS2	FETUB
	ASGR2	HNRNPL
	CYP3A40	HPX
	HYI	RPL36A
	ITIH3	RRBP1
	MGA	SPPL2A
	NEFH	SSUH2
	NFYB	TNIP1
	HPGD	VEGFAA
	PPP1R1B
	RPS21
	SLC31A2
	SMPD4
	TPM3
	UTRN

## Sheet: Supplementary_data S8
Supplementary data S8: Exon splicing pattern of spliced genes over multiple periods, compared with the change of expression of related genes
				Change of inclusion level			Change of expression of related genes (log2FC)
gene	ID	splicing type	exon	onset period	prolonged period	decline period	onset period	prolonged period	decline period
onset & prolonged
p33monox	maker-000025F-pred_gff_AUGUSTUS-gene-5.32	SE	i	-0.203	0.216		1.36451
mark3	maker-000030F-pred_gff_AUGUSTUS-gene-35.30	MXE	i	-0.15	0.131		1.24123
clk4	maker-000025F-pred_gff_AUGUSTUS-gene-5.62	SE	i	0.258	-0.308
wfdc3	maker-000083F-pred_gff_genemark-gene-31.10	se	i	0.149	-0.149
prolonged & decline
slc31a2	maker-000051F-pred_gff_AUGUSTUS-gene-34.20	MXE	i	0.116	-0.114
mga	maker-000055F-pred_gff_AUGUSTUS-gene-4.63	SE	i	0.754	-0.547		-1.01283
col1a2	maker-000030F-pred_gff_AUGUSTUS-gene-17.27	SE	i	0.214	-0.102
onset & decline
sppl2a	maker-000038F-pred_gff_AUGUSTUS-gene-32.18	se	i	0.439	-0.327
sppl2a	maker-000038F-pred_gff_AUGUSTUS-gene-32.18	se	ii	0.263
tnip1	maker-000079F-pred_gff_AUGUSTUS-gene-28.19	se	i	0.117	-0.114		-1.95746		1.41864
hnrnpl	maker-000045F-pred_gff_AUGUSTUS-gene-55.9	se	i	-0.316
hnrnpl	maker-000045F-pred_gff_AUGUSTUS-gene-55.9	se	ii		-0.373
nfyb	maker-000083F-pred_gff_AUGUSTUS-gene-16.9	a5	i	-0.097
nfyb	maker-000083F-pred_gff_AUGUSTUS-gene-16.9	a5	ii	-0.192		0.161
onset & prolonged & decline
hpx	maker-000426F-pred_gff_AUGUSTUS-gene-1.5	SE	i	0.158		-0.109	-1.3457	-1.04862	1.31323
hpx	maker-000426F-pred_gff_AUGUSTUS-gene-1.5	SE	ii	0.442	-0.286		-1.3457	-1.04862	1.31323
hpx	maker-000426F-pred_gff_AUGUSTUS-gene-1.5	SE	iii			-0.728	-1.3457	-1.04862	1.31323
hpx	maker-000426F-pred_gff_AUGUSTUS-gene-1.5	MXE	iv			-0.109	-1.3457	-1.04862	1.31323
itih3	maker-000448F-pred_gff_AUGUSTUS-gene-1.17	se	i	0.113
itih3	maker-000448F-pred_gff_AUGUSTUS-gene-1.17	se	ii		0.175	-0.175
rrbp1	maker-000032F-pred_gff_AUGUSTUS-gene-28.61	se	i	0.352	-0.205	-0.184	-2.46738		1.33828
